# Supplementary material for: Predicting factors for the efficacy of cross-linking for keratoconus
Source: PLoS One. 2022 Feb 3;17(2):e0263528. doi: 10.1371/journal.pone.0263528 (PMC8812864; doi:10.1371/journal.pone.0263528)
Supplement: S1 Data — (XLSX) [file pone.0263528.s005.xlsx]

## Sheet: codes
number	file number	ID	Indicator of each first matching case as Primary	FU time months	CXL non-accelerated(0) Vs. accelerated(1)	AGE	SEX	Pachymetry	pachy post	K1/Pre	K2/Pre	K Max Pre	Mean K/Pre	Topo Cyl pre	K1/1M	K2/1M	Kmax/1M	Delta Kmax/1M	Mean K/1M	K1/3M	K2/3M	Kmax3M	Delta Kmax/3M	Mean K/3M	K1/6M	K2/6M	Kmax6M	Delta Kmax/6M	Mean K/6M	Topo Cyl 6M	K1/1y	K2/1y	Kmax1y	Delta Kmax/1y	Mean K/1y	Topo cyl 1y	K1/2y	K2/2y	Kmax2y	Delta Kmax/2y	Mean K/2y	topo cyl 2Y	K1/3y	K2/3y	Kmax 3y	Delta Kmax/3y	Mean K/3y	Topo Cyl 3Y	k1/4y
1	1	301678488	1		0	20	0	363		46.7	43	56.6	44.85	3.7																	53.8	59	60.6	4	56.4	5.2
3	2A	852495092	1		0	18	1	508	507	46.1	48.8	49.6	47.45	2.7	45.8	47.7	48.1	-1.5	46.75	45.4	47.6	48	-1.6	46.5	44	46.3	46.4	-3.2	45.15	2.3	44.1	45.8	46.6	-3	44.95	1.7	46.2	47.9	48.4	-1.2	47.05	1.7	44.3	46	47.1	-2.5	45.15	1.7	43
4	3	32576209	1		0	24	1	420		50.3	53.9	57.7	52.1	3.6	50.6	54.2	57.9	0.2	52.4	48	52.2	56.2	-1.5	50.1
6	5	201092558	1		0	21	1	456	444	41.7	44.9	48.9	43.3	3.2	41.9	44.2	48.2	-0.7	43.05	41.1	43.8	47	-1.9	42.45	40.2	42.9	46.1	-2.8	41.55	2.7	40.1	43	45.9	-3	41.55	2.9	39.7	42.1	45.5	-3.4	40.9	2.4	39.3	42	45.1	-3.8	40.65	2.7
7	5A	201092558	0		1	24	1	423	497	44.1	46.6	51.8	45.35	2.5						41	43.4	47.1	-4.7	42.2
8	6	301128294	1		0	21	0	412		52.3	47.7	60.2	50	4.6	53.5	47.4	59.6	-0.6	50.45
9	8	40862211	1		0	26	1	450		53	47.3	55.2	50.15	5.7	54	47.9	56.6	1.4	50.95	53.2	47.3	54.3	-0.9	50.25	53	47.4	55.4	0.2	50.2	5.6							49.9	54.3	55.7	0.5	52.1	4.4
10	9	204378764	1		0	18	1	412		48.2	50.6	56.4	49.4	2.4
11	9A	204378764	0		1	24	1	423	513	46.2	48.9	53	47.55	2.7						47	48.6	53.5	0.5	47.8
12	10	29998192	1		0	22	1	417	487	48.4	48	58.2	48.2	0.4	52	49.6	59.4	1.2	50.8	49.3	48.4	56.5	-1.7	48.85	49.3	47.3	57.5	-0.7	48.3	2	47.8	50.1	53.1	-5.1	48.95	2.3													47.7
14	12A	304935430	1	21.1	1	21	1	554		43.8	44.3	44.9	44.05	0.5																	45.2	46.1	46.7	1.8	45.65	0.9	43.9	44.8	45.7	0.8	44.35	0.9
15	13	300827177	1	75.7333	0	23	0			41.4	45.2	48.9	43.3	3.8	52.7	59.8	63.2	14.3	56.25	60.5	63.4	63.9	15	61.95													53.5	60.6	62.2	13.3	57.05	7.1							60.3
16	13A	300827177	0	27.0667	1	27	0	323		56.7	60.8	62.1	58.75	4.1											59.5	64.9	67.3	5.2	62.2	5.4							55	59.3	62.8	0.7	57.15	4.3
17	14	39887245	1	84.8	0	27	0	490	424	47.4	49.7	52.6	48.55	2.3	48.3	50.6	52.7	0.1	49.45	46.9	49.1	52.1	-0.5	48							49	51.2	54	1.4	50.1	2.2
18	16	36726057	1	105.933	0	24	0	407	425	58.5	49	66.7	53.75	9.5						56.4	48.3	64.7	-2	52.35	52	55.2	59.7	-7	53.6	3.2	50.5	55	59.7	-7	52.75	4.5	50	52.5	56.3	-10.4	51.25	2.5	48.5	52.2	55.6	-11.1	50.35	3.7	50.1
19	16A	36726057	0	56.9333	1	32	0			45.3	47.3	48.7	46.3	2						48.1	50.8	52.2	3.5	49.45	45.3	47.4	48.9	0.2	46.35	2.1	45.8	48.2	49.5	0.8	47	2.4	45.2	47.4	48.5	-0.2	46.3	2.2	47.6	51.9	53.8	5.1	49.75	4.3	46
20	17	770366508	1	11.0667	0	29	1	464		49	50	52.6	49.5	1	46	50.4	53.6	1	48.2	47.9	49.6	53	0.4	48.75			52.5	-0.1			49.1	50.8	54.7	2.1	49.95	1.7
21	18	27708288	1	14.4667	0	39	1			53.7	37.6	62.2	45.65	16.1	50	51.1	57	-5.2	50.55												47.8	49.1	55.3	-6.9	48.45	1.3
22	19	37486875	1	12.0333	0	30	1			43.6	46.5	50.8	45.05	2.9																	43.9	48	50.8	0	45.95	4.1
23	19A	37486875	0	1.53333	0	31	1	472		47	51.4	54.6	49.2	4.4	45.8	50.9	53.3	-1.3	48.35
24	20	41254806	1	64.9667	0	26	1	526		42	43.4	47.7	42.7	1.4	42	43.2	47	-0.7	42.6	42.3	44.1	47.7	0	43.2	43.1	44.5	48.7	1	43.8	1.4	42.2	43.6	47.5	-0.2	42.9	1.4	41.9	43.2	47	-0.7	42.55	1.3	41.9	43.4	47.5	-0.2	42.65	1.5	42
25	21	39612569	1	54.1667	0	26	1	375	479	49.6	50.8	54.4	50.2	1.2	50.2	51.8	54.9	0.5	51	49.3	51.1	54.5	0.1	50.2	48.8	51.6	54.1	-0.3	50.2	2.8	49.8	52.1	55.8	1.4	50.95	2.3	51.5	52.9	55.4	1	52.2	1.4	53.2	54.4	60.1	5.7	53.8	1.2	47.6
26	22	66093550	1	57.7333	0	27	1	435	410	50.2	50.6	55.3	50.4	0.4	47.1	48.9	50.3	-5	48
27	23	39986054	1	17.4	0	24	1	381		43.7	40.2	46.2	41.95	3.5						42.9	40.8	45.9	-0.3	41.85	43.2	40.1	44.5	-1.7	41.65	3.1	42.5	39.7	44.1	-2.1	41.1	2.8	38.2	40.7	41.1	-5.1	39.45	2.5
28	24	300427119	1	6.2	0	21	1	432		49.6	44.1	56.2	46.85	5.5	49.9	44.2	56.8	0.6	47.05	50.2	44.4	56	-0.2	47.3
31	26	39314000	1	105.867	0	24	1	426		45.1	41.7	53.4	43.4	3.4	44.6	42	57.9	4.5	43.3
32	27	33641507	1	57.1667	0	33	0	422	415	41.7	43.4	47	42.55	1.7	42.3	44.4	47.9	0.9	43.35	39.8	40	43.1	-3.9	39.9	39.6	41.3	44.4	-2.6	40.45	1.7	40	41.5	45.2	-1.8	40.75	1.5	39.6	41	44.7	-2.3	40.3	1.4	40.2	41.4	45.5	-1.5	40.8	1.2	39
33	27A	33641507	0	27.5333	1	35	0	444	472	41.8	42.6	46.2	42.2	0.8	42.5	43.7	47.8	1.6	43.1	42	43.2	46.5	0.3	42.6	42.5	43.7	46.7	0.5	43.1	1.2	41	42.4	45.7	-0.5	41.7	1.4	41.3	42.4	45.7	-0.5	41.85	1.1	42.2	43.1	46.6	0.4	42.65	0.9
34	28	302805247	1	81.8	0	18	1	448		44.2	43	54.6	43.6	1.2	49.3	44.5	57.6	3	46.9	48.8	44.4	57.3	2.7	46.6	48.4	44.1	57.8	3.2	46.25	4.3	46.1	49.9	52.7	-1.9	48	3.8	45.2	49.7	52.4	-2.2	47.45	4.5	49.5	54.4	57.9	3.3	51.95	4.9	46
35	28-2nd	302805247	0	6.86667	1	26	1		490	53.3	57	60.6	55.15	3.7											49.2	53.8	56.4	-4.2	51.5	4.6
36	29	53058475	1	104.567	0	25	1	388		44	54.4	58.2	49.2	10.4	45.3	51.4	55.3	-2.9	48.35						49.7	45.6	51.1	-7.1	47.65	4.1	49.8	45.9	51	-7.2	47.85	3.9	49.8	51.2	52	-6.2	50.5	1.4							46.3
37	29A	53058475	0	50.6667	1	30	1	316	410	52.6	56.2	58.8	54.4	3.6						51.5	57.6	59.9	1.1	54.55	55.7	56.6	57	-1.8	56.15	0.9	56.2	57.1	57.6	-1.2	56.65	0.9							55.5	56.6	56.9	-1.9	56.05	1.1	54.8
38	30	66584970	1	3.96667	0	26	1	439		45.1	48.4	49.4	46.75	3.3	44.8	49.3	50.1	0.7	47.05	43.7	47.5	48	-1.4	45.6
41	32	21894449	1	5.13333	0	23	0	433		48.5	45.2	57	46.85	3.3						48.9	45.3	57.6	0.6	47.1	43.8	47	50.3	-6.7	45.4	3.2
42	33	39098512	1	89.6	0	26	1	466		47.3	45	54.1	46.15	2.3	48	45.8	54.8	0.7	46.9												44.8	46.2	51.9	-2.2	45.5	1.4							44.8	46.5	51.8	-2.3	45.65	1.7	45.3
43	33A	39098512	0	54.8333	1	29	1	493		44.1	46.3	51.5	45.2	2.2						43.6	45.6	50.9	-0.6	44.6							43.4	45.5	50.2	-1.3	44.45	2.1							44.9	46.7	51.7	0.2	45.8	1.8	43.6
44	34	21984935	1	55.1	0	24	0	441	405	47.3	50.4	53.9	48.85	3.1						46.6	49	52.9	-1	47.8	44.3	46.9	50.4	-3.5	45.6	2.6	44.6	47.1	50.4	-3.5	45.85	2.5	44.3	46.7	50.1	-3.8	45.5	2.4	45.6	47.7	51.4	-2.5	46.65	2.1	44
45	35	24994964	1	86.8667	0	36	0			49.4	43.9	58.4	46.65	5.5	59.4	46.4	68.4	10	52.9	52.3	45	62.7	4.3	48.65	51.1	44.9	58	-0.4	48	6.2	44.5	50.3	57.5	-0.9	47.4	5.8	45.2	50.8	57.5	-0.9	48	5.6							43.5
46	36	37310877	1	66.9667	0	29	0	457		50.1	47.3	55.2	48.7	2.8	51	47	58.1	2.9	49
47	37	301983219	1	3.63333	0	21	1	398		55.1	53.8	55.3	54.45	1.3						54.9	55.9	56.1	0.8	55.4
48	38	36303493	1	59.0333	0	31	0	424	433	52.2	54.2	59.7	53.2	2	52.6	54.9	59.2	-0.5	53.75	51.7	54.3	59	-0.7	53	51.2	53	57	-2.7	52.1	1.8	49.7	51.8	56	-3.7	50.75	2.1	50.3	52.4	56.7	-3	51.35	2.1	48.7	50.5	54.7	-5	49.6	1.8	48.7
49	38A	36303493	0	30.4667	1	33	0	456		45.9	47.5	52.6	46.7	1.6	47	48.9	54.2	1.6	47.95	46.7	48.6	54.1	1.5	47.65	45.9	47.8	53.2	0.6	46.85	1.9	48.5	50.4	56	3.4	49.45	1.9	45	47.3	52.5	-0.1	46.15	2.3	45	47.2	52.4	-0.2	46.1	2.2
50	39	66520503	1	23.3333	0	24	1	504		53.9	48.1	63.7	51	5.8						53.7	48.8	61.8	-1.9	51.25	53.5	48.2	62.8	-0.9	50.85	5.3	51.8	54.2	57.7	-6	53	2.4
51	40	200533537	1	74.6	0	22	1	415	555	53.9	55.1	61.4	54.5	1.2	51	57	57	-4.4	54	52.3	53.7	58.3	-3.1	53	54.1	54.6	61.9	0.5	54.35	0.5	54.7	55.4	62.5	1.1	55.05	0.7	53.4	54.2	61.2	-0.2	53.8	0.8							51.3
52	40A	200533537	0	54.7667	0	23	1	363	547	56.7	62.3	64.5	59.5	5.6	59	60.7	63.1	-1.4	59.85	57.1	60.2	66.4	1.9	58.65	60.3	64.2	68.5	4	62.25	3.9													59.5	61.7	65.9	1.4	60.6	2.2	63
54	41A	308194851	1	34.7333	0	18	1	357	575	60	63.8	65.8	61.9	3.8	63.5	64	70.2	4.4	63.75	56.6	64.8	69.7	3.9	60.7	55.4	56.2	59.7	-6.1	55.8	0.8	42.8	46.1	49.7	-16.1	44.45	3.3	50.4	51.6	51.6	-14.2	51	1.2	55.6	62.3	63.4	-2.4	58.95	6.7
55	43	302866298	1	44.1	0	18	1	433		56	48.3	69.52	52.15	7.7																													58	59.6	62.2	-7.32	58.8	1.6
56	44 (43A)	302866298	0	18.3	0	20	1	366		53.6	57	60.6	55.3	3.4	48.3	53.9	55.7	-4.9	51.1	50.4	55.2	59.3	-1.3	52.8	48.2	52.9	57	-3.6	50.55	4.7	45.4	49.8	53.5	-7.1	47.6	4.4	43.1	47.8	49.9	-10.7	45.45	4.7
57	45	39092069	1	18.1	0	27	0	519		44.2	47.6	48.4	45.9	3.4	44.4	47.7	48.4	0	46.05	43.4	46.5	47.4	-1	44.95	44.2	47.5	48.1	-0.3	45.85	3.3	43.2	46.6	46.9	-1.5	44.9	3.4
58	46	26555037	1	87.6333	0	24	1	443	450	51.7	54.4	59.3	53.05	2.7	52.3	56	62	2.7	54.15	49.2	52.1	56.6	-2.7	50.65													49.3	51.7	56.8	-2.5	50.5	2.4							47.2
59	46A	26555037	0	58.4667	1	26	1	478		41.2	43.6	46.4	42.4	2.4																	41.9	44.5	47.9	1.5	43.2	2.6	43.4	46.8	49.9	3.5	45.1	3.4	43.7	46.8	48.5	2.1	45.25	3.1	43.7
61	49	302461835	1	69.3	0	21	1	392	426	59.4	63.4	66	61.4	4	59.1	65.8	67.3	1.3	62.45	53.9	62.6	64.6	-1.4	58.25	58.8	64.1	65.5	-0.5	61.45	5.3	56.8	62.2	63.9	-2.1	59.5	5.4	55.8	63.2	63.7	-2.3	59.5	7.4	59.4	61.3	62.5	-3.5	60.35	1.9	57.3
62	49A	302461835	0	61.9667	0	22	1	389	396	65.9	67	69.6	66.45	1.1	47.6	52.9	55.2	-14.4	50.25	60.2	62	63.2	-6.4	61.1	58.2	59.8	64.5	-5.1	59	1.6	60.9	62.3	64.2	-5.4	61.6	1.4	49.5	56.4	58.2	-11.4	52.95	6.9	57.3	58.4	60.5	-9.1	57.85	1.1	54.6
63	50	308081660	1	18.4333	0	18	1	498		43.5	47.2	50.7	45.35	3.7	45.2	51	53.8	3.1	48.1	43.4	47.5	50.8	0.1	45.45	44.4	48.1	51.6	0.9	46.25	3.7	43.5	46.9	50.7	0	45.2	3.4
66	52	43208503	1	91.8667	0	27	0	465		52.1	48.5	58.7	50.3	3.6	53.9	47.9	58.6	-0.1	50.9	52.8	47.1	56.8	-1.9	49.95	53.1	47.7	57.2	-1.5	50.4	5.4	50	51.3	53.1	-5.6	50.65	1.3	50.2	51.1	53.1	-5.6	50.65	0.9	52.9	54.3	56.4	-2.3	53.6	1.4	52.3
67	52A	43208503	0	45.0667	1	31	0	483		45.3	47.2	47.9	46.25	1.9	44.3	46.1	46.6	-1.3	45.2	45.3	47.2	47.9	0	46.25							45.3	47.6	48.3	0.4	46.45	2.3	44.4	47.4	48.5	0.6	45.9	3	44.7	48	49.2	1.3	46.35	3.3	44.6
68	53	40337909	1	72.1667	0	28	1	447	452	49.1	45.9	54.1	47.5	3.2	50.6	47.1	57	2.9	48.85	50.1	46.9	56.2	2.1	48.5	49.7	45.9	55.1	1	47.8	3.8	47	48.2	53.2	-0.9	47.6	1.2	47.9	49.1	54.5	0.4	48.5	1.2	47	48.2	53.2	-0.9	47.6	1.2	47.8
69	53A	40337909	0	13.1333	1	33	1	506		45.2	46.2	49	45.7	1											42.3	43.1	46.9	-2.1	42.7	0.8
72	56	23968225	1	20.1667	0	42	0	430		42.9	45	49.6	43.95	2.1											42.2	44.1	49	-0.6	43.15	1.9							40.2	41.9	45.8	-3.8	41.05	1.7
75	58A	315365676	1	21.6667	1	20	1	500	546	45	47	49.1	46	2																	44.6	46.7	48.8	-0.3	45.65	2.1
76	59	34496158	1	79.5667	0	32	1	369		53.4	54.2	61.5	53.8	0.8	48.9	50.7	54.5	-7	49.8	51.6	52.5	57.3	-4.2	52.05	50	52.3	55.6	-5.9	51.15	2.3	51.5	52.7	57.2	-4.3	52.1	1.2	51.9	53.1	56.6	-4.9	52.5	1.2	48.6	53.6	55.4	-6.1	51.1	5	52.9
78	60A	311219778	1	28.2333	1	22	1	458		44.2	44.8	49.4	44.5	0.6											45.3	45.9	50.3	0.9	45.6	0.6	43.3	44.1	49.6	0.2	43.7	0.8	44.8	45.7	49.9	0.5	45.25	0.9
79	61	200359255	1	57.0333	0	21	0	448		50.6	52.4	55.2	51.5	1.8	51.7	54.5	58	2.8	53.1	51.2	53.8	56.6	1.4	52.5	51.3	54.3	56.9	1.7	52.8	3	51.4	53.8	56.3	1.1	52.6	2.4	49.9	52.3	54.9	-0.3	51.1	2.4	50.7	53.1	55.8	0.6	51.9	2.4	50.1
80	61A	200359255	0	9.3	1	25	0	466		45.4	47.8	50.8	46.6	2.4											45.1	47.5	50	-0.8	46.3	2.4	44.7	47	49.7	-1.1	45.85	2.3
81	62	201205721	1	102.333	0	19	1	440		59.5	64.3	65.1	61.9	4.8	64.3	59.5	64.6	-0.5	61.9	64.3	59.8	65.2	0.1	62.05	65.4	60.5	67.4	2.3	62.95	4.9	58.4	61.7	64.2	-0.9	60.05	3.3	62.1	63.3	65.6	0.5	62.7	1.2	58.4	61.7	64.2	-0.9	60.05	3.3
83	63A	311187322	1	53.6667	0	18	0	460	494	49.2	52.8	54.1	51	3.6						43.3	46.4	48	-6.1	44.85	46.9	50.1	51.5	-2.6	48.5	3.2	47.1	50.2	51.5	-2.6	48.65	3.1	45.6	48.8	50	-4.1	47.2	3.2	44.9	48.3	49.5	-4.6	46.6	3.4	46.3
84	64A	301831707	1	-1400.2	1	27	1	423		44.7	49.6	51.8	47.15	4.9
85	65	40632762	1	13.3	0	28	1	445		56	47.1	60.6	51.55	8.9																	49.1	51.8	56.3	-4.3	50.45	2.7
86	66	40857187	1	7	0	27	1	475		48.4	43.5	55.8	45.95	4.9	48.7	43.3	56	0.2	46	48.4	43.5	55.4	-0.4	45.95
87	67	301065454	1	80.9667	0	23	0	474	508	43.7	46.8	48	45.25	3.1	42.8	46	46.8	-1.2	44.4	41.8	45	45.7	-2.3	43.4							42	45.1	46	-2	43.55	3.1	43.1	46.8	47.7	-0.3	44.95	3.7	41.5	44.9	45.8	-2.2	43.2	3.4	41.1
88	68	301785796	1	1.73333	0	21	1	485		47.3	50.9	51.1	49.1	3.6	44.9	47.9	48.5	-2.6	46.4	46.2	49	49.6	-1.5	47.6
89	69	301021507	1	2.6	0	22	0	412		47.2	51.3	53.7	49.25	4.1	48	50.4	51.8	-1.9	49.2
90	70	34993634	1	18.3333	0	29	1	410		56.6	46.8	60	51.7	9.8						57.7	44.5	60	0	51.1							51.8	54.5	56.8	-3.2	53.15	2.7
91	70A	34993634	0	1.53333	0	30	1	456		40.8	43.8	46.8	42.3	3
92	71	35820224	1	29.8667	0	31	1	434		45.6	47.5	51.6	46.55	1.9	48.9	50.3	55.5	3.9	49.6	46.8	48.7	53.2	1.6	47.75							45.8	47.5	52.6	1	46.65	1.7	46.7	48	52.3	0.7	47.35	1.3
93	71A	35820224	0	1.03333	1	34	1	455		43.5	44.4	48.2	43.95	0.9	43	44.4	48.4	0.2	43.7
94	72	36666964	1	69.4667	0	23	1	440		48.6	47.3	57.8	47.95	1.3	48.8	47.3	54.9	-2.9	48.05	50	47.2	56.8	-1	48.6	48.6	47.1	55.2	-2.6	47.85	1.5	48.3	46.7	55.1	-2.7	47.5	1.6	47.3	48.2	53.6	-4.2	47.75	0.9	48.5	49.7	54.9	-2.9	49.1	1.2
95	73	66172172	1	14.6667	0	25	1	449		44.1	41.5	53.6	42.8	2.6						43.7	41.6	50.2	-3.4	42.65	44.2	41.2	51	-2.6	42.7	3	44.3	41.9	51.7	-1.9	43.1	2.4
96	75	301829370	1	5.83333	0	20	0	447		46.6	44	56.1	45.3	2.6						46.8	44.2	56.5	0.4	45.5	44.1	46.6	50.2	-5.9	45.35	2.5
97	76	66479312	1	38.5	0	25	1	464		47.1	43.9	50.2	45.5	3.2	48.6	44.5	52.6	2.4	46.55	47.4	43.3	49.2	-1	45.35	43.8	47	48.4	-1.8	45.4	3.2	43.5	46.5	47.6	-2.6	45	3	42.7	45.9	46.9	-3.3	44.3	3.2	44.1	45.2	48.1	-2.1	44.65	1.1
98	76A	66479312	0	40.8333	0	25	1	451		55.5	47.4	60.1	51.45	8.1	56.9	48.7	61.8	1.7	52.8	49	54.1	57.5	-2.6	51.55	48.3	53	55	-5.1	50.65	4.7	48.6	53.4	56.2	-3.9	51	4.8	47.1	51.1	54.1	-6	49.1	4	48.8	50.1	55.9	-4.2	49.45	1.3
99	77	201634425	1	94.4	0	19	1	470		52.9	47.3	55.6	50.1	5.6																	47.5	52.7	55.8	0.2	50.1	5.2	49.4	52.6	54.1	-1.5	51	3.2	48.4	51.6	52.8	-2.8	50	3.2	49.1
100	77A	201634425	0	61.8333	0	22	1	472	474	48.3	51.6	52.9	49.95	3.3																	49.2	52.6	53.5	0.6	50.9	3.4	45.8	49	49.4	-3.5	47.4	3.2	46.4	49.8	49.8	-3.1	48.1	3.4
101	78	61224325	1	24.8667	0	26	1	456		47.9	45.7	55.5	46.8	2.2	49	45.8	57.1	1.6	47.4												46	47.7	53.5	-2	46.85	1.7
102	78A	61224325	0	20.8333	0	27	1	472		48	49	54.2	48.5	1	48	49.1	54.6	0.4	48.55	45.9	47.5	52.6	-1.6	46.7							45.7	46.6	51.7	-2.5	46.15	0.9
103	79	307300806	1	31.9	0	26	0	497		46.1	47.7	50.3	46.9	1.6	45	47	49.6	-0.7	46	44.2	45.8	48.2	-2.1	45	44.5	46	49	-1.3	45.25	1.5	43.9	45.4	48	-2.3	44.65	1.5	43.1	44.7	47.2	-3.1	43.9	1.6	43	44.6	47.1	-3.2	43.8	1.6
104	79A	307300806	0	0.0333333	1	28	0	483		44.9	47.1	51.2	46	2.2																	44.6	46.5	51	-0.2	45.55	1.9
107	83	31870629	1	24.2667	0	36	1	471		45.5	48.5	51.9	47	3	45.1	48.2	51.6	-0.3	46.65	45.8	48.9	51.9	0	47.35	46.7	50.3	53.4	1.5	48.5	3.6	43.7	47.5	50.9	-1	45.6	3.8	43.8	47	50.7	-1.2	45.4	3.2
108	84	302460761	1	29.1333	0	21	0	417		45.8	48	53	46.9	2.2	45.5	47.1	53	0	46.3						46.9	48.5	51.3	-1.7	47.7	1.6	44.5	46.2	49.2	-3.8	45.35	1.7	43.7	45.4	48.3	-4.7	44.55	1.7	43.5	45.3	47.7	-5.3	44.4	1.8
109	85	304791791	1	2.76667	0	19	0	353		77.9	63.4	83.5	70.65	14.5						76.9	63.7	82.9	-0.6	70.3
110	86	39497631	1	40.9333	0	24	1			45.2	44.9	51	45.05	0.3	48	47.7	53	2	47.85												45.7	46.1	49.6	-1.4	45.9	0.4
112	87A	204526412	1	34.1667	1	19	1	482		47.3	49.6	50.1	48.45	2.3						47.1	50.3	51	0.9	48.7							45.9	49	49.6	-0.5	47.45	3.1							46.2	49.3	50.1	0	47.75	3.1
113	88	43233873	1	14	0	29	1	521		48.8	51.2	58	50	2.4	47.6	49.8	57	-1	48.7	46.1	48.7	55.6	-2.4	47.4	47.4	51	57.2	-0.8	49.2	3.6	46.3	49.8	54.6	-3.4	48.05	3.5
114	89	302908835	1	36.8667	0	20	1	454	415	55	58.7	63.1	56.85	3.7	58.1	60.4	64.7	1.6	59.25						62.1	59.9	63.3	0.2	61	2.2	59.8	56.7	61.3	-1.8	58.25	3.1	59.8	57.5	60.3	-2.8	58.65	2.3	57.6	59.9	61.3	-1.8	58.75	2.3
115	89A	302908835	0	7.46667	1	22	1	523	523	43.4	46.6	49.3	45	3.2						42.6	45.2	47.1	-2.2	43.9	42.2	45.1	47.1	-2.2	43.65	2.9	43.9	46.6	48.5	-0.8	45.25	2.7
116	90	31212434	1	33.2667	0	30	1	438	431	39.1	41.4	44.8	40.25	2.3	39.8	43.1	46.1	1.3	41.45	39.8	42	45.8	1	40.9	39.8	42.2	45.7	0.9	41	2.4	42.3	45	47.7	2.9	43.65	2.7	39.5	41.6	45.7	0.9	40.55	2.1
117	90A	31212434	0	0.333333	1	33	1	441	476	41.7	45.1	48	43.4	3.4
118	91	314608340	1	37.7	0	21	1	446		51.8	55.2	59	53.5	3.4																													50	55.1	58.7	-0.3	52.55	5.1
119	92	66579087	1	83.7667	0	24	0	463		49.3	47.3	57.3	48.3	2						46.3	49.6	54	-3.3	47.95	46.7	49.9	54.6	-2.7	48.3	3.2	46.4	48.9	54.2	-3.1	47.65	2.5	45.5	48.3	53.2	-4.1	46.9	2.8	45.5	48.2	52.5	-4.8	46.85	2.7
120	93	302533724	1	115.967	0	19	0	435		42.1	47.9	51.5	45	5.8	49.8	42.1	53.1	1.6	45.95	48.3	42	52	0.5	45.15							44.5	49.1	50.4	-1.1	46.8	4.6	42.8	47.3	49.9	-1.6	45.05	4.5	44.5	49.1	50.4	-1.1	46.8	4.6	43.1
121	93A	302533724	0	78.5	0	22	0	461		40.1	43.4	45.8	41.75	3.3	40.5	44.4	45.9	0.1	42.45												40.5	44.5	46.7	0.9	42.5	4
122	94	39721592	1	23.8	0	25	0	441		46.6	49.7	50.4	48.15	3.1						46.4	50.3	51.4	1	48.35							46.3	50.4	51.3	0.9	48.35	4.1
124	95A	204717342	1	21.6333	0	18	1	424	487	44.8	48.3	50.6	46.55	3.5	44.1	47.5	50	-0.6	45.8	43.8	47.3	49.5	-1.1	45.55	44.1	47.2	49.7	-0.9	45.65	3.1	44.1	47.3	49.7	-0.9	45.7	3.2	44.4	47.5	49.7	-0.9	45.95	3.1
125	96	34316802	1	6.2	0	33	1	369		52.7	48.4	53.8	50.55	4.3						49.1	51	51.7	-2.1	50.05	48.8	50.9	51.5	-2.3	49.85	2.1
126	97	60633328	1	20.2	0	26	1	401		50.8	46.7	65.5	48.75	4.1	50.8	45.9	56	-9.5	48.35	51.13	46.6	63.8	-1.7	48.865							47.4	51.8	55	-10.5	49.6	4.4
127	97A	60633328	0	14.6	0	27	1	425		46.9	45	50	45.95	1.9																	43	44	47	-3	43.5	1
128	98	40659583	1	0.0333333	0	28	0	430		53.7	46.4	61.1	50.05	7.3
129	99	302838701	1	63.9667	0	19	0	492		44.3	43.2	45.8	43.75	1.1	45	43.4	46.6	0.8	44.2	44.6	43.1	45.9	0.1	43.85	42.9	44.2	45	-0.8	43.55	1.3	44.4	43	45.3	-0.5	43.7	1.4
130	100	203685987	1	21.3333	0	19	1	425		48	50.7	52.1	49.35	2.7						44	46.2	47.8	-4.3	45.1	43.9	46.1	48.5	-3.6	45	2.2	41.6	43.2	46	-6.1	42.4	1.6	44.2	46	47	-5.1	45.1	1.8
131	100A	203685987	0	14.9333	0	20	1	464		46.6	48.4	50.3	47.5	1.8						44.1	45.9	48	-2.3	45	42	42.9	45.7	-4.6	42.45	0.9	44	45.5	46.7	-3.6	44.75	1.5
132	101	37348570	1	0	0	30	1	453		46.1	44.4	48.3	45.25	1.7
133	102	38822714	1	63	0	27	0	479	518	51.9	54.8	58.9	53.35	2.9	46.5	51.1	54.4	-4.5	48.8	54.3	56.5	59.9	1	55.4	49.2	53.3	56.9	-2	51.25	4.1	50.9	53.3	56.6	-2.3	52.1	2.4	50.1	52.8	56.6	-2.3	51.45	2.7	46.8	49.2	54.5	-4.4	48	2.4	49.5
134	102A	38822714	0	54.9333	0	28	0	513	640	47.3	50.7	55.1	49	3.4	46.6	49.6	54.5	-0.6	48.1	44.4	47.6	52	-3.1	46	44.4	47.6	52.1	-3	46	3.2	47.1	49.8	53.7	-1.4	48.45	2.7	44	46.5	50.9	-4.2	45.25	2.5	44.3	47.4	51.4	-3.7	45.85	3.1	45.8
137	104	38820643	1	50.4	0	26	1	472	496	50.2	53.4	59.5	51.8	3.2	49.6	53.5	57.2	-2.3	51.55	51.5	54.5	58.2	-1.3	53	47.9	50.8	54.5	-5	49.35	2.9	51.7	54.6	57.8	-1.7	53.15	2.9	50.9	54.4	58.2	-1.3	52.65	3.5	48.1	51.5	55.4	-4.1	49.8	3.4	50.3
138	104A	38820643	0	37.3333	0	27	1	378	494	59.1	64.1	67.1	61.6	5	64	69	71.3	4.2	66.5	46.8	53.7	53.8	-13.3	50.25	59.2	66.3	68.5	1.4	62.75	7.1	60.6	65.9	68.6	1.5	63.25	5.3	61.2	69	69.7	2.6	65.1	7.8	61.4	67	70.7	3.6	64.2	5.6
139	105	16568644	1	78.8667	0	47	1	403	470	47.3	48.4	53.5	47.85	1.1	47	47.8	52.2	-1.3	47.4	47.8	49.2	53.5	0	48.5	45.3	46.7	52.6	-0.9	46	1.4	44.3	45.1	50.7	-2.8	44.7	0.8	44.9	46.2	51.5	-2	45.55	1.3	43.7	45	49.4	-4.1	44.35	1.3
140	105A	16568644	0	76.5	0	47	1	396	471	51.8	54.4	59.7	53.1	2.6	49.5	51.9	56	-3.7	50.7	48.1	49.5	54.6	-5.1	48.8	45.9	47.2	52.2	-7.5	46.55	1.3	48	49.2	54.3	-5.4	48.6	1.2	46.8	47.6	52.3	-7.4	47.2	0.8	44.4	44.9	48.7	-11	44.65	0.5
142	108	21671318	1	58.2333	0	25	1	446	478	49	52	55.5	50.5	3						46.9	50.6	55	-0.5	48.75	43.8	49	50	-5.5	46.4	5.2	43.5	48.8	52.2	-3.3	46.15	5.3
143	109	201495645	1	14.5333	0	20	0	336		70.9	58.7	78	64.8	12.2																	65.2	59.4	68.9	-9.1	62.3	5.8
144	110	201636073	1	34.3	0	20	1	453		55.1	44.9	60.1	50	10.2	55.8	45.4	60.8	0.7	50.6	48.9	53.3	56.9	-3.2	51.1	50.2	53.4	57.8	-2.3	51.8	3.2	48.3	51.5	56.2	-3.9	49.9	3.2
145	111	40170300	1	57.7	0	29	1	439		59.2	53.9	60	56.55	5.3																	53.9	56.8	56.9	-3.1	55.35	2.9	55.4	58.1	58.5	-1.5	56.75	2.7	56.1	58.5	58.8	-1.2	57.3	2.4	57.1
146	111A	40170300	0	15.4667	1	32	1	457	457	55.1	56.1	57.3	55.6	1						53.9	56.2	58.2	0.9	55.05							55.8	57.1	58.1	0.8	56.45	1.3
147	112	39882840	1	0.833333	0	27	0	429		51.1	52.9	53.6	52	1.8
148	113	39526744	1	80.4333	0	24	0	487		45.6	43.6	57.4	44.6	2	46	44.4	55.6	-1.8	45.2	46.7	44	56.4	-1	45.35	46.3	47.7	54.4	-3	47	1.4	43.4	45.6	50	-7.4	44.5	2.2	43.2	45.1	47.5	-9.9	44.15	1.9	43.3	45.3	49.3	-8.1	44.3	2	44.3
149	113A	39526744	0	54.7333	0	27	0	410	413	50.7	54	56.4	52.35	3.3	59	62.4	66.8	10.4	60.7	58.3	62.9	68.3	11.9	60.6							56.8	61.8	66.7	10.3	59.3	5	56.1	60.5	65.3	8.9	58.3	4.4
150	114	65965774	1	23.4667	0	26	1	450		45.8	47.6	49.6	46.7	1.8	46	48.2	50.2	0.6	47.1	46.4	48.3	49.6	0	47.35	46.1	48.1	49.3	-0.3	47.1	2	44.6	46.2	47.4	-2.2	45.4	1.6	45.2	47.1	48.1	-1.5	46.15	1.9
151	114A	65965774	0	15.0667	0	27	1	441		46	48.4	51	47.2	2.4	43.5	49.9	52.7	1.7	46.7	45.6	47.8	49.9	-1.1	46.7					48.3		46.1	50.5	52.9	1.9	48.3	4.4
152	115	306062761	1	43.5333	0	27	1	471		47.4	45.1	54.7	46.25	2.3											49.9	46.8	58.9	4.2	48.35	3.1	52.6	53	55.5	0.8	52.8	0.4
153	116	32313181	1	93.1	0	33	0	471		46.9	44	53.8	45.45	2.9	46.3	43.6	52.8	-1	44.95						45.3	43.7	51.6	-2.2	44.5	1.6	44.3	46	50	-3.8	45.15	1.7													43.6
154	117	32427882	1	45.1	0	35	0	422	483	49.2	53	53	51.1	3.8	50.2	55.3	56	3	52.75	50.5	55	56.2	3.2	52.75	48.3	51.6	51.7	-1.3	49.95	3.3	48.5	52.4	52.8	-0.2	50.45	3.9	48.2	51.5	51.7	-1.3	49.85	3.3	48.4	51.8	52.5	-0.5	50.1	3.4
155	118	34218081	1	36.5667	0	33	0	420	507	46.5	51.4	52.7	48.95	4.9	45.9	50.7	51.9	-0.8	48.3	45.8	50.5	51.4	-1.3	48.15	46.4	51.1	52.4	-0.3	48.75	4.7	43.2	47.3	48	-4.7	45.25	4.1	42.9	47.2	48.4	-4.3	45.05	4.3
156	119	201144391	1	78.4	0	21	1	470	410	46.2	51.5	52	48.85	5.3	46	51.6	52.1	0.1	48.8	45.5	50.4	50.9	-1.1	47.95	44.5	49.6	49.9	-2.1	47.05	5.1	45	50.8	52.1	0.1	47.9	5.8	44.3	49.5	49.9	-2.1	46.9	5.2	45.1	50.3	50.7	-1.3	47.7	5.2	43.9
157	120	305279416	1	6.3	0	20	0	381	483	53.3	56.3	59.8	54.8	3	50.6	55	56.9	-2.9	52.8	53	55.2	56.9	-2.9	54.1	49.9	53.8	56	-3.8	51.85	3.9	51.9	55.6	58.1	-1.7	53.75	3.7
158	201	32397499	1	49.9333	0	36	0	423	409	44.7	48.1	52.1	46.4	3.4	45.5	49.7	52.7	0.6	47.6	43.6	47.2	50.9	-1.2	45.4	44.3	46.3	50.2	-1.9	45.3	2	42.8	46.1	50	-2.1	44.45	3.3	42.7	45.5	49.5	-2.6	44.1	2.8	42.3	45.3	49.2	-2.9	43.8	3	41.9
159	201A	32397499	0	40.3667	1	37	0	362	466	58.8	60.4	61.5	59.6	1.6	54.4	58.9	60.8	-0.7	56.65	58.2	58.8	60.1	-1.4	58.5	57.4	57.9	60.3	-1.2	57.65	0.5	53	58.2	61.9	0.4	55.6	5.2	57.1	58.3	60.1	-1.4	57.7	1.2	55.9	57.1	61.1	-0.4	56.5	1.2
160	202	34890178	1	12.5	0	33	1	479		41.7	46.4	49.1	44.05	4.7	39.6	44.4	47.3	-1.8	42	39.6	44.3	47	-2.1	41.95	39.5	44.4	47	-2.1	41.95	4.9	39.1	44	46.7	-2.4	41.55	4.9
161	203	60133782	1	18.4333	0	29	1	462		43.8	45.4	51.2	44.6	1.6						44.9	46.8	51.4	0.2	45.85	45	45.9	51.4	0.2	45.45	0.9	42.7	44.4	48.9	-2.3	43.55	1.7
162	204	301365797	1	58.7333	0	23	1	489	512	40.7	42.6	45.9	41.65	1.9	40.3	41.7	45	-0.9	41	42.7	44.5	47.2	1.3	43.6	40.4	41.6	45	-0.9	41	1.2	42.6	44.9	47.8	1.9	43.75	2.3	39.8	41.1	44.6	-1.3	40.45	1.3	40	41.5	44.7	-1.2	40.75	1.5	41.2
163	204A	301365797	0	45.0667	1	24	1	500	515	40.1	40.7	43.6	40.4	0.6	41.6	42.7	45	1.4	42.15	40.4	41.2	43.6	0	40.8	41.7	42	44.4	0.8	41.85	0.3	40.5	41	43.1	-0.5	40.75	0.5	40.3	41	43.3	-0.3	40.65	0.7	41.3	41.8	44.4	0.8	41.55	0.5
164	205	40120453	1	37.9333	0	31	1	485	513	50	51.5	55.1	50.75	1.5	47.1	49.3	52.6	-2.5	48.2	47.6	50.3	53.7	-1.4	48.95	47.2	50	53.6	-1.5	48.6	2.8													46.4	48.6	53	-2.1	47.5	2.2
165	206	203152822	1	26.0667	0	21	1	482	518	44.6	48.1	52.3	46.35	3.5	41.3	44.6	48.4	-3.9	42.95	46.4	50	53.3	1	48.2	45.9	49.5	52.9	0.6	47.7	3.6	44.3	47.2	50.9	-1.4	45.75	2.9	41.8	45.2	48.8	-3.5	43.5	3.4
167	208	38356432	1	70.1	0	35	1	442	504	53.8	55.1	58.3	54.45	1.3	53.7	55.1	60.4	2.1	54.4	53.9	55.4	59.5	1.2	54.65	53.9	54.6	58.4	0.1	54.25	0.7	50.8	52.3	57.1	-1.2	51.55	1.5	51.1	52.2	57.2	-1.1	51.65	1.1	50.3	51.5	57	-1.3	50.9	1.2	53.6
168	209	201637071	1	6.66667	0	21	0	453		44.7	46.3	49.1	45.5	1.6	44.9	46.6	49.4	0.3	45.75	46.6	49	51.6	2.5	47.8	43.2	45.2	48.4	-0.7	44.2	2
169	210	305363368	1	39.7	0	21	1	487	538	46.6	50.3	54.6	48.45	3.7	48.4	52.1	55.5	0.9	50.25	45.2	48.7	52.3	-2.3	46.95	44.6	48	50.9	-3.7	46.3	3.4	42.8	46.1	49.3	-5.3	44.45	3.3	42.9	46	49	-5.6	44.45	3.1	42.3	45.7	46.9	-7.7	44	3.4	45.4
170	210A	305363368	0	33.2333	1	22	1	449	503	49.4	51.5	53.8	50.45	2.1						48.5	53.3	55	1.2	50.9	49.9	52.9	54.7	0.9	51.4	3	48.6	50.9	53.8	0	49.75	2.3	50	53.8	56.1	2.3	51.9	3.8	50.8	54.6	56.6	2.8	52.7	3.8
171	211	40646788	1	63.4667	0	30	0	430	485	47.4	50.3	53.1	48.85	2.9	49.7	53.3	56	2.9	51.5	47.9	51.7	53.7	0.6	49.8	46.8	50.6	53.5	0.4	48.7	3.8	48.2	52.3	54.1	1	50.25	4.1	46.7	50.4	52.2	-0.9	48.55	3.7	46.5	49.1	51.4	-1.7	47.8	2.6	47.4
172	211A	40646788	0	28.6	1	32	0	448	539	46	49.4	50.6	47.7	3.4											46.2	49.5	51.3	0.7	47.85	3.3	48.3	52	54	3.4	50.15	3.7	47	50.7	52.2	1.6	48.85	3.7	46.6	50.2	52	1.4	48.4	3.6
173	212	313708034	1	64.2	0	18	1	498		43.9	44.4	47.3	44.15	0.5																	43.7	44.4	47.5	0.2	44.05	0.7													41.7
174	213	305680407	1	14.6667	0	19	0	482		52.1	54.2	55.2	53.15	2.1	51.8	53.5	54.5	-0.7	52.65												50.2	51.9	52.5	-2.7	51.05	1.7
175	213A	305680407	0	0	0	20	0	498		47	48.9	50	47.95	1.9
178	215	49166655	1	44.4	0	30	1	477		42.9	46.6	49.1	44.75	3.7	44.7	49.1	51.3	2.2	46.9	44.4	48.4	50.7	1.6	46.4	42.2	46.4	48.3	-0.8	44.3	4.2	44.5	48.2	50	0.9	46.35	3.7	42.2	45.7	47.3	-1.8	43.95	3.5	42.8	46.5	48.6	-0.5	44.65	3.7	42.8
179	215A	49166655	0	0.933333	1	34	1	488	548	44.4	49.2	52.2	46.8	4.8
180	216	37462561	1	37.3	0	30	1	447	462	38.3	39.4	41.8	38.85	1.1	40.1	42.4	44.6	2.8	41.25	38.3	39.4	41.7	-0.1	38.85	38.3	39.6	42.2	0.4	38.95	1.3	38.1	39.1	41.8	0	38.6	1	38	39.2	41.8	0	38.6	1.2	37.1	38.6	41.1	-0.7	37.85	1.5	38.6
181	216A	37462561	0	30.1	1	32	1	441	500	43.1	44	46.7	43.55	0.9	42.9	44.2	49.8	3.1	43.55	41.9	42.5	45.5	-1.2	42.2	41.2	41.6	44.2	-2.5	41.4	0.4	42	43.4	45.8	-0.9	42.7	1.4	40.6	41.4	43.9	-2.8	41	0.8	42.4	43.2	45.9	-0.8	42.8	0.8
182	217	301010799	1	44.8	0	21	1	444	492	43.8	46.3	49.3	45.05	2.5	42.9	45.1	47.3	-2	44	42.4	44.3	47	-2.3	43.35	42	44.1	46.8	-2.5	43.05	2.1	43.1	45.7	48.6	-0.7	44.4	2.6	41.8	44.7	47.8	-1.5	43.25	2.9	42.9	45.6	49	-0.3	44.25	2.7	41.9
183	217A	301010799	0	19.9	1	23	1	470		43	44	45.4	43.5	1											43.4	44.8	46	0.6	44.1	1.4	42.2	43.2	44.6	-0.8	42.7	1
184	218	43436104	1	54.0333	0	29	1	334	397	58.5	61.7	62.5	60.1	3.2	49.9	53	54	-8.5	51.45												56.5	60.2	62.4	-0.1	58.35	3.7	58	60.9	62.5	0	59.45	2.9							49.9
185	219	308099043	1	32.9	0	19	0	463	418	45.2	51.2	51.7	48.2	6	43.8	49.5	50	-1.7	46.65	44.2	50.2	50.5	-1.2	47.2	46	52.2	53.1	1.4	49.1	6.2	44.6	50.8	51.1	-0.6	47.7	6.2	45.5	51.7	52.2	0.5	48.6	6.2	44.6	50.7	51	-0.7	47.65	6.1
186	219A	308099043	0	20.0667	0	19	0	462	472	44.5	48.8	49.4	46.65	4.3	48.6	51	53.6	4.2	49.8	44.5	49.2	49.7	0.3	46.85	45.8	51.1	52.2	2.8	48.45	5.3	43.5	47.9	48.4	-1	45.7	4.4	46.3	50.6	51.2	1.8	48.45	4.3
188	221	300364585	1	58.0333	0	22	1	452		52.4	47.6	57.9	50	4.8	48.5	53	57.8	-0.1	50.75	49.1	53.2	57.8	-0.1	51.15
193	225	300487220	1	49.7	0	24	1	390		45.8	48.9	50.7	47.35	3.1	47.7	50.2	52.4	1.7	48.95												43.5	46.4	49.3	-1.4	44.95	2.9	42.1	44.9	47.3	-3.4	43.5	2.8	41.8	44.6	46.9	-3.8	43.2	2.8	41.2
194	225A	300487220	0	12.3667	1	27	1	395	443	42.3	46.9	50.1	44.6	4.6											43.5	47.8	50.7	0.6	45.65	4.3
195	226	308932243	1	46.5667	0	38	1	469	512	48.7	52.1	54.8	50.4	3.4	46.4	50.1	52	-2.8	48.25	45.4	48.7	51	-3.8	47.05	45.5	48.6	50.9	-3.9	47.05	3.1	43.4	46	47.5	-7.3	44.7	2.6	43.4	46	47.6	-7.2	44.7	2.6	42.4	44.6	46.2	-8.6	43.5	2.2
196	227	11936168	1	50.3667	0	28	0	455		50.1	52.2	58	51.15	2.1	48.5	50.8	56.6	-1.4	49.65	49.1	51.1	56.8	-1.2	50.1	49.7	51.7	57.7	-0.3	50.7	2	49.3	51.1	58	0	50.2	1.8	48.3	50.3	55.9	-2.1	49.3	2	48.5	50.6	56.1	-1.9	49.55	2.1	51
197	227A	11936168	0	27.3667	1	30	0	502		45.1	46.7	48.5	45.9	1.6	44.8	46.6	48.1	-0.4	45.7						45.1	47	48.8	0.3	46.05	1.9	44.7	46.6	48.4	-0.1	45.65	1.9	46.4	48.4	50.6	2.1	47.4	2
198	228	66384728	1	53.6667	0	26	1	376		61.3	63.6	66.8	62.45	2.3	58.3	61.3	64.4	-2.4	59.8	60	63.6	67.1	0.3	61.8	61.9	64.3	66.3	-0.5	63.1	2.4							56.1	59.9	64.6	-2.2	58	3.8							58
199	228A	66384728	0	25.0333	1	28	1	451	483	47.9	50.2	55.6	49.05	2.3																	50.2	52.6	58.2	2.6	51.4	2.4
200	229	36837672	1	40.9667	0	26	1	399	407	55.3	63.5	67	59.4	8.2	45.5	49.9	50.2	-16.8	47.7	66.7	62.8	72.3	5.3	64.75	63.1	65	68	1	64.05	1.9	55	59.5	60.6	-6.4	57.25	4.5	64.5	60.4	66.7	-0.3	62.45	4.1	59.7	61.3	64.7	-2.3	60.5	1.6	56.1
201	230	17088253	1	42.2333	0	35	1	361	494	49.1	53.2	56.9	51.15	4.1	47.3	50.8	54.4	-2.5	49.05	47.1	50.2	54.9	-2	48.65	44.6	50.1	53.2	-3.7	47.35	5.5	44.4	51.3	53.4	-3.5	47.85	6.9	45.2	48.7	51.6	-5.3	46.95	3.5	43	48.7	49.5	-7.4	45.85	5.7	43.8
202	230A	17088253	0	20.0667	1	37	1	454	481	41	45.6	48.5	43.3	4.6						41.8	46.2	48.2	-0.3	44	41.4	46	47.6	-0.9	43.7	4.6	41.4	45.5	47.7	-0.8	43.45	4.1	41.4	45.8	48.4	-0.1	43.6	4.4
203	231	302492905	1	53.4667	0	21	1	455	529	44.2	48.8	52	46.5	4.6	46.6	51.5	55.3	3.3	49.05	45.7	51.1	54.6	2.6	48.4	46.4	51.4	55.3	3.3	48.9	5							45	50.8	53.9	1.9	47.9	5.8	43.9	44.8	48.5	-3.5	44.35	0.9	42.1
204	231A	302492905	0	28.8333	1	23	1	458		44.1	49.4	53.1	46.75	5.3																	43.5	47.4	51.6	-1.5	45.45	3.9	45.5	50.1	54.4	1.3	47.8	4.6
205	233	203237508	1	20.0667	0	19	1	430	545	52.5	54.4	59	53.45	1.9											48.6	52.5	57.6	-1.4	50.55	3.9	49.3	51.9	56.1	-2.9	50.6	2.6	51.5	54	59	0	52.75	2.5
206	234	34657999	1	27.9667	0	26	0	408	505	58.1	63.3	66.9	60.7	5.2						56.7	63.7	68	1.1	60.2							59.2	62.9	66.2	-0.7	61.05	3.7	58.8	60.2	63	-3.9	59.5	1.4	56.6	58.7	63	-3.9	57.65	2.1
207	234A	34657999	0	13.1667	1	28	0	460		45.3	47.9	51.9	46.6	2.6																	47.6	50.1	53.6	1.7	48.85	2.5
208	235	36670347	1	-0.966667	0	25	0	420		45	47.3	52.1	46.15	2.3	45.3	47	52.2	0.1	46.15	47.2	48.9	54.2	2.1	48.05
209	236	32704272	1	-21.9667	0	25	1	432		43.7	46.7	50.2	45.2	3
210	237	200434082	1	19.7333	0	23	1	441		55.4	57	61.4	56.2	1.6	52.9	55.1	58	-3.4	54						52.2	55.5	58.2	-3.2	53.85	3.3	52	54.8	58.1	-3.3	53.4	2.8
211	238	301816369	1	42.8333	0	23	1	464	545	48.1	50.4	55.3	49.25	2.3	48.3	51.8	55	-0.3	50.05	48	49.5	52.8	-2.5	48.75	48.9	52.3	56.6	1.3	50.6	3.4	46.1	49.3	53.5	-1.8	47.7	3.2	45.4	48.2	53	-2.3	46.8	2.8	45	48.2	52.7	-2.6	46.6	3.2	44.2
212	238A	301816369	0	14.6	1	25	1	523		44.3	45.1	47	44.7	0.8						40	42.2	42.7	-4.3	41.1							43.8	45.2	47.8	0.8	44.5	1.4
213	239	203560404	1	46.1	0	18	1	351	380	61.5	64.1	67.6	62.8	2.6																	60.2	61.6	62.9	-4.7	60.9	1.4	58.5	61.3	64	-3.6	59.9	2.8	58.4	61.7	63.7	-3.9	60.05	3.3	46
214	239A	203560404	0	27.4667	1	20	1	457	492	47.9	51.8	53.2	49.85	3.9	47.9	52.9	55.5	2.3	50.4	48.6	54	55.3	2.1	51.3	48.6	54	54.8	1.6	51.3	5.4	45.9	51.4	51.7	-1.5	48.65	5.5	47.5	52.8	53.5	0.3	50.15	5.3
215	240	300439817	1	0.933333	0	24	0	432		47.6	51.8	54.3	49.7	4.2	48	51.3	53.4	-0.9	49.65
216	241	36540813	1	43.9	0	27	1	375	461	59.6	62.8	63.6	61.2	3.2	62.2	59.5	64.2	0.6	60.85						57.7	58.9	63.5	-0.1	58.3	1.2	52.1	55.5	58.6	-5	53.8	3.4	53.4	54.1	58	-5.6	53.75	0.7	43.7	48.6	51.2	-12.4	46.15	4.9
217	241A	36540813	0	31.5333	1	28	1	412	434	47.6	51.9	55.8	49.75	4.3	50.5	51.8	57	1.2	51.15						46.2	49.8	54.7	-1.1	48	3.6	46	49.6	53.8	-2	47.8	3.6	45.5	49.6	53.5	-2.3	47.55	4.1
218	242	204571665	1	32.1667	0	18	1	429	517	43.7	45.5	46.1	44.6	1.8	45.2	47	48.1	2	46.1	43.7	45.3	46	-0.1	44.5	43.2	44.8	45.5	-0.6	44	1.6	40.6	42.4	42.8	-3.3	41.5	1.8	38.9	41.4	42.9	-3.2	40.15	2.5	38.1	40.4	42.3	-3.8	39.25	2.3
219	243	81043564	1	14.5667	0	33	0	448		46.6	43.9	49.5	45.25	2.7											45.8	43.3	47.3	-2.2	44.55	2.5	42.2	44.9	46.4	-3.1	43.55	2.7
220	244	35820430	1	24.2667	0	33	1	420	455	49.8	53.1	58.6	51.45	3.3	50	53.5	56.8	-1.8	51.75	50.7	54.4	58.3	-0.3	52.55	48.4	53.4	56.3	-2.3	50.9	5	47.2	50.4	55.3	-3.3	48.8	3.2	47.8	51.2	56	-2.6	49.5	3.4
221	245	302915095	1	42.9333	0	21	1	462	495	47.7	50.5	52.2	49.1	2.8	47.9	51.3	52.9	0.7	49.6	47	49.9	51.6	-0.6	48.45							47.2	49.6	51.1	-1.1	48.4	2.4	47	49.5	51.3	-0.9	48.25	2.5	46.1	48.5	50.7	-1.5	47.3	2.4
222	245A	302915095	0	-1397.47	1	24	1	435	525	47.3	49.5	52.9	48.4	2.2
223	246	26580001	1	23.3333	0	25	1	417		58.6	60.8	67.4	59.7	2.2						56	57.8	63.5	-3.9	56.9							59.7	62.8	68.3	0.9	61.25	3.1	46.9	48.9	61.8	-5.6	47.9	2
224	247	17603283	1	14.3	0	35	1	435		54.4	56.7	60.3	55.55	2.3	54.7	55.8	58.8	-1.5	55.25	54.2	56.2	58.8	-1.5	55.2	54.6	55.4	58.1	-2.2	55	0.8	54	55.8	57.9	-2.4	54.9	1.8
225	247A	17603283	0	3.66667	1	36	1	480		45.1	47.1	49.4	46.1	2	48.9	51.2	53.9	4.5	50.05
226	248	303096713	1	27.5333	0	22	1	505		46.1	49.3	52.9	47.7	3.2	45.8	50.2	54	1.1	48	44.3	48.7	52.7	-0.2	46.5	46.1	50.2	53.3	0.4	48.15	4.1							45.2	49.2	52.7	-0.2	47.2	4
227	249	201085693	1	72.5667	0	22	1	401	476	49.5	54.6	59.8	52.05	5.1	48.4	53.9	58.4	-1.4	51.15	47.7	53.4	58.2	-1.6	50.55	48.1	53.2	57.8	-2	50.65	5.1	49.3	55.1	60.1	0.3	52.2	5.8	49.1	54.7	59.3	-0.5	51.9	5.6	47.4	52.9	57.4	-2.4	50.15	5.5	47.8
228	249A	201085693	0	64.5	1	23	1	486		44.6	45.2	45.7	44.9	0.6	41.5	46.7	47.7	2	44.1						45.9	46.1	47.2	1.5	46	0.2	45.3	45.5	46.7	1	45.4	0.2	44.6	45.3	45.7	0	44.95	0.7	44.6	45.4	46.3	0.6	45	0.8	46.3
229	250	53020079	1	26.0667	0	21	0	455	502	45.4	47.4	50.7	46.4	2						44.2	46.2	48.6	-2.1	45.2	42.9	44.8	48.7	-2	43.85	1.9	44.8	46.4	50.6	-0.1	45.6	1.6	43.1	45.1	48.4	-2.3	44.1	2
230	251	43543859	1	73.1333	0	29	1	407		47.7	49.6	50.6	48.65	1.9	45.3	50	51.6	1	47.65	45.7	48.7	49.9	-0.7	47.2	48.3	50.7	52	1.4	49.5	2.4	45.9	49.5	50.6	0	47.7	3.6
233	253	313084857	1	25.2	0	39	1			40.7	42.4	46.8	41.55	1.7	42.2	45.1	48.2	1.4	43.65	41.3	43.4	47.7	0.9	42.35	40.7	42.8	47	0.2	41.75	2.1	41.3	42.8	46.3	-0.5	42.05	1.5	40.4	41.9	46.9	0.1	41.15	1.5
234	254	40922676	1	51.2667	0	30	0	406	406	52.7	53.7	57	53.2	1						50	50.4	53.2	-3.8	50.2	49.2	50.1	54.3	-2.7	49.65	0.9	48	48.4	53.4	-3.6	48.2	0.4	48.5	48.8	52.1	-4.9	48.65	0.3	52	53	57.5	0.5	52.5	1	48.1
235	255	86096476	1	5	0	20	1	468		48.9	51.7	54.2	50.3	2.8	49.7	53.2	55.9	1.7	51.45	45.8	49.3	51.6	-2.6	47.55	45.9	50.3	52.3	-1.9	48.1	4.4
236	256	40093320	1	18.3667	0	31	0	462	532	50.5	52.5	58.6	51.5	2	52.1	54.8	60.1	1.5	53.45	50.7	52.6	57.6	-1	51.65	49.5	51.2	55.7	-2.9	50.35	1.7	48.9	50.9	56	-2.6	49.9	2	49	51.1	55.7	-2.9	50.05	2.1
237	256A	40093320	0	9.83333	1	32	0	500		44.7	46.2	48.1	45.45	1.5											45	46.7	49.1	1	45.85	1.7	47.2	49.1	50.6	2.5	48.15	1.9
238	257	308097302	1	27.5333	1	20	0	407	469	44	46.5	49.8	45.25	2.5						45.2	48	51.3	1.5	46.6	46.1	48.9	52.6	2.8	47.5	2.8	46.5	49.9	52.8	3	48.2	3.4	44.1	46.4	49.4	-0.4	45.25	2.3
239	257A	308097302	0	18.4667	1	20	0	411	411	45.8	47.9	50.9	46.85	2.1	46.5	48.6	52.4	1.5	47.55						46.4	48.3	51	0.1	47.35	1.9	44.8	46.7	49	-1.9	45.75	1.9
240	258	301687737	1	39.9	0	23	1	413	509	50.6	53.4	56.6	52	2.8	50.5	52.3	55.8	-0.8	51.4	48.9	51	54.2	-2.4	49.95	49.8	51.8	55.7	-0.9	50.8	2	48.1	50	53.4	-3.2	49.05	1.9	45.4	46.7	50.8	-5.8	46.05	1.3	45.7	47	50.8	-5.8	46.35	1.3
241	258A	301687737	0	22.8333	1	25	1	401		53.2	55.6	57.5	54.4	2.4						50.5	52.9	54.7	-2.8	51.7							50.4	52.7	54.8	-2.7	51.55	2.3
242	259	33297904	1	30.2	1	36	0	389		52.5	55.3	59.3	53.9	2.8	52.4	54.9	58.8	-0.5	53.65	50.1	52.7	56.4	-2.9	51.4	51.5	54.9	58.9	-0.4	53.2	3.4	49.9	52.4	56.2	-3.1	51.15	2.5	50.7	54.2	57.5	-1.8	52.45	3.5	51.3	54.4	57.5	-1.8	52.85	3.1
243	259A	33297904	0	16.3	1	37	0	415	461	44.3	48.2	49.8	46.25	3.9						44.6	47.9	48.9	-0.9	46.25							46	49.3	50.3	0.5	47.65	3.3
244	260	36005700	1	26.7333	0	31	0	429	525	59.2	60.6	63.7	59.9	1.4						56.8	58.9	61.9	-1.8	57.85	56.4	57.9	60.3	-3.4	57.15	1.5	58.8	61	63.3	-0.4	59.9	2.2	59.5	61.2	63.7	0	60.35	1.7	56	57.7	59.4	-4.3	56.85	1.7
245	260A	36005700	0	11.5333	1	32	0	417		59.4	60.6	63.4	60	1.2	59.6	61.1	63.4	0	60.35						61.4	62.9	66.5	3.1	62.15	1.5	59.3	60.9	63.8	0.4	60.1	1.6
246	261	35941319	1	13.6333	1	33	1	381	514	50.9	54.1	59.3	52.5	3.2	50.7	53.6	57.7	-1.6	52.15	49.9	52.5	56.8	-2.5	51.2	49.2	52.1	56.9	-2.4	50.65	2.9	48.1	50.2	54	-5.3	49.15	2.1
247	262	301678504	1	41.2333	0	23	1	365	447	52	53.6	58.1	52.8	1.6	60.2	57	64.7	6.6	58.6	54.4	57	63.1	5	55.7	54.8	56.7	60.9	2.8	55.75	1.9	53.6	56.9	60.2	2.1	55.25	3.3	53.6	55.6	60.2	2.1	54.6	2	55.1	57.3	62.6	4.5	56.2	2.2	53.7
248	262A	301678504	0	38.0667	1	23	1	389	399	47.3	50.6	54.5	48.95	3.3	48.9	52.1	56	1.5	50.5	46.4	49.2	54	-0.5	47.8	44.4	47.4	51.5	-3	45.9	3	47.1	49.8	53.7	-0.8	48.45	2.7	45.8	48.9	52.3	-2.2	47.35	3.1	45.1	48.6	51.8	-2.7	46.85	3.5
249	263	310912555	1	0	0	31	1	431		52	54.9	58.7	53.45	2.9
250	264	311302491	1	7.83333	0	18	1	397		54.5	53	60.3	53.75	1.5	53.4	54.5	61.8	1.5	53.95						54.7	52.6	58.4	-1.9	53.65	2.1
251	264A	311302491	0	0.933333	1	18	1	433		47.3	48.2	51.7	47.75	0.9	48.8	49.7	53.3	1.6	49.25
252	265	39134499	1	58.3333	1	28	0	453	537	50.2	54.4	55.6	52.3	4.2						47.6	51.6	52.8	-2.8	49.6	46.3	50.1	51.4	-4.2	48.2	3.8	49.1	53.1	54.4	-1.2	51.1	4	49.1	53	54.3	-1.3	51.05	3.9	47.2	50.9	51.9	-3.7	49.05	3.7	48.5
253	265A	39134499	0	50.1667	1	28	0	492		43.2	45.6	49.1	44.4	2.4											44.3	46.7	50.6	1.5	45.5	2.4	44.2	46.7	50.3	1.2	45.45	2.5	43.5	46.1	49.8	0.7	44.8	2.6	45.6	48.1	51.7	2.6	46.85	2.5	43.7
254	267	203860960	1	35.0333	0	18	1	426	451	47.7	53.1	58.2	50.4	5.4	49.2	55.8	60.7	2.5	52.5												45.9	51.4	56.2	-2	48.65	5.5	45.8	51.5	56.2	-2	48.65	5.7	48.1	53.6	58.8	0.6	50.85	5.5
255	268	65965618	1	2.33333	0	27	1	454		48.5	49.7	52.9	49.1	1.2	49.4	50.3	53.3	0.4	49.85	47.6	49.2	51.8	-1.1	48.4
258	270	300257490	1	66.5333	1	25	0	359	405	50.1	54	58	52.05	3.9						57.1	55	62.3	4.3	56.05	54.7	55.2	60.3	2.3	54.95	0.5	53.5	56.8	61.6	3.6	55.15	3.3	54.2	56	60.1	2.1	55.1	1.8	51.7	56	60.6	2.6	53.85	4.3	53.7
259	270A	300257490	0	56.0667	1	25	0	456		43.7	48.5	50.8	46.1	4.8						43.6	48.1	50.8	0	45.85	43.7	48.3	50.9	0.1	46	4.6	42.7	47.4	49.8	-1	45.05	4.7	42.9	47.7	50.3	-0.5	45.3	4.8	42.8	47.7	50.2	-0.6	45.25	4.9	41.9
260	271	305398547	1	5.13333	0	20	1	408		45.1	47.3	51.7	46.2	2.2	46.6	48.8	52.2	0.5	47.7	44.2	46.1	49.5	-2.2	45.15
261	271A	305398547	0	0	1	21	1	453		43	44.4	47.9	43.7	1.4
262	272	302655873	1	54.8333	0	21	0	419	534	52.6	57.6	61.3	55.1	5						56.6	57.8	63.4	2.1	57.2	52.4	53.6	57.2	-4.1	53	1.2	52.4	53.6	57.2	-4.1	53	1.2							53.8	55.5	60.2	-1.1	54.65	1.7	51.9
263	272A	302655873	0	47.6	1	22	0	425	437	50.8	53.8	58	52.3	3						51.8	54	58	0	52.9	51.1	53.5	57.7	-0.3	52.3	2.4							48.8	52.8	56.6	-1.4	50.8	4	48.4	50.3	53.3	-4.7	49.35	1.9	48.9
264	273	43145978	1	36.6667	0	30	1	423	502	53.6	58.6	60.2	56.1	5	55.7	60.6	61.8	1.6	58.15						54.2	57.3	58.3	-1.9	55.75	3.1	54.2	57.6	58.5	-1.7	55.9	3.4	52.2	56.8	57.6	-2.6	54.5	4.6
265	273A	43145978	0	34.1	1	30	1	420	512	51.8	55.4	56.8	53.6	3.6						53.2	56.1	57.6	0.8	54.65	50.9	54	55.4	-1.4	52.45	3.1	52.4	54.8	55.9	-0.9	53.6	2.4	48.6	51.6	54.8	-2	50.1	3
266	274	28497287	1	25.1	0	40	0	332	425	53.6	58.8	59.9	56.2	5.2	59.9	62.3	62.9	3	61.1	58.5	60.3	61.7	1.8	59.4													58.9	60.1	62.3	2.4	59.5	1.2
267	274A	28497287	0	2.33333	1	42	0	443	443	52.8	55.7	56.1	54.25	2.9						55.2	56.4	57.7	1.6	55.8
268	275	43171222	1	30.5667	1	30	1	302	386	56.5	59	60.2	57.75	2.5	54	58.6	60.3	0.1	56.3	54.3	56	60.1	-0.1	55.15	54.1	57.7	59.2	-1	55.9	3.6	52.5	56	59.3	-0.9	54.25	3.5	51.9	53.9	55.9	-4.3	52.9	2
270	276A	321561904	1	24.0333	1	19	1	518		43	45.1	48.7	44.05	2.1						42.3	44.4	47.7	-1	43.35							41.9	44.1	47.4	-1.3	43	2.2	42	44.1	47.7	-1	43.05	2.1
271	277	204126528	1	36.4	0	19	1	466	565	43	46.7	49.8	44.85	3.7						41.8	44.8	47.8	-2	43.3	40.7	44.1	46.6	-3.2	42.4	3.4	40.8	43.7	46.8	-3	42.25	2.9	40.2	43.3	46.5	-3.3	41.75	3.1	41.4	44.5	46.9	-2.9	42.95	3.1
272	277A	204126528	0	24.7333	1	20	1	452		42.1	45.6	46.9	43.85	3.5	40.8	43.6	45.6	-1.3	42.2	43.5	46.8	48	1.1	45.15	41.3	44.6	46	-0.9	42.95	3.3	42.2	45.3	47.1	0.2	43.75	3.1	42.6	45	46.7	-0.2	43.8	2.4
273	278	312555345	1	50.4333	0	18	1	492		45.9	43.4	50.8	44.65	2.5	45.9	43.3	50.8	0	44.6	43.6	46.4	49.5	-1.3	45	43.9	46.3	49.7	-1.1	45.1	2.4	42.3	45	48.4	-2.4	43.65	2.7	42.9	45.5	48.9	-1.9	44.2	2.6	42.6	45.2	48.8	-2	43.9	2.6	42.5
274	278A	312555345	0	43.7	1	19	1	499	468	43.9	47.9	50.8	45.9	4	44.1	48.4	51.4	0.6	46.25	44.4	48.7	51.9	1.1	46.55	44.9	49.2	52.2	1.4		4.3							44.7	49.4	52.1	1.3	47.05	4.7	42.4	46.9	49.7	-1.1	44.65	4.5
275	279	43030162	1	49.7667	0	30	1	518	512	46.7	43	50.7	44.85	3.7	47.4	43.6	51.2	0.5	45.5	45.7	42.2	48.8	-1.9	43.95							46.4	42.7	49.6	-1.1	44.55	3.7	41.4	46	49.6	-1.1	43.7	4.6	41	45.4	49.4	-1.3	43.2	4.4	40.6
276	280	203042676	1	34.5333	1	21	1	453	504	44.4	46.7	49.5	45.55	2.3						44.3	46.4	49.4	-0.1	45.35	44	46.4	49.3	-0.2	45.2	2.4	42.7	45.2	47.7	-1.8	43.95	2.5	42.8	45.1	48	-1.5	43.95	2.3	44.2	45.6	49.5	0	44.9	1.4
277	281	32385692	1	0.7	0	36	1	491		53.3	54.9	58.6	54.1	1.6
278	282	300458189	1	86.9667	0	22	1	472		43.8	46.8	56.4	45.3	3	42.2	46.4	54.4	-2	44.3	49.6	53.8	58.7	2.3	51.7	44.8	45.8	50.3	-6.1	45.3	1	44.8	46.7	51.2	-5.2	45.75	1.9	45.2	47.6	52.2	-4.2	46.4	2.4	46.3	49.4	53.2	-3.2	47.85	3.1	43.8
280	283A	205451198	1	37.3667	1	19	0	526		42.3	43.2	44	42.75	0.9						42.3	43.2	44.2	0.2	42.75	42.2	43.1	44.3	0.3	42.65	0.9	42.1	43.2	45.2	1.2	42.65	1.1	42.1	43.9	46.7	2.7	43	1.8	42.9	45	48.1	4.1	43.95	2.1
281	283A 2nd	205451198	0	8	1	22	0	482		42.9	45	48.1	43.95	2.1						41.1	43.3	46.7	-1.4	42.2	43.5	45.7	49.4	1.3	44.6	2.2
282	284	336357322	1	29.5	1	19	1			43.2	49.9	50.6	46.55	6.7	43.3	49.9	50.3	-0.3	46.6	45.2	52.1	52.9	2.3	48.65	43.2	50	50.8	0.2	46.6	6.8	44.4	51.4	52.1	1.5	47.9	7	44.1	50.5	51.5	0.9	47.3	6.4
283	284A	336357322	0	24.2667	1	19	1			46.6	49	50.1	47.8	2.4	44.1	46.5	47.6	-2.5	45.3						43.5	45.8	47	-3.1	44.65	2.3	44.9	47.5	49.3	-0.8	46.2	2.6	43.1	46.3	47.6	-2.5	44.7	3.2
284	285	300874500	1	31.2667	0	24	0	476	504	48.1	50	51.9	49.05	1.9	47.7	50	51.8	-0.1	48.85																		47.1	48.6	50.2	-1.7	47.85	1.5	46.5	48.2	49.9	-2	47.35	1.7
285	286	38375416	1	2.96667	1	36	1	305		57.2	58.9	63.1	58.05	1.7						44.5	46.2	50.6	-12.5	45.35
286	287	34706267	1	33.4667	1	26	0	466	441	47.7	46.6	50.7	47.15	1.1	43.9	44.5	45.7	-5	44.2	43.5	44.3	45.8	-4.9	43.9	44.4	45.2	46.1	-4.6	44.8	0.8	43.1	44	45.1	-5.6	43.55	0.9							43.3	44	45.1	-5.6	43.65	0.7
287	287A	34706267	0	31.1	1	26	0	454	460	45.6	48.5	51.5	47.05	2.9	48.9	52.3	56.2	4.7	50.6	48.4	50.6	53.9	2.4	49.5	44.8	47.1	50.1	-1.4	45.95	2.3	44.9	47.5	50	-1.5	46.2	2.6							44.9	47.1	49.6	-1.9	46	2.2
288	288	203018817	1	21.7	1	20	1	456	550	44.2	48.3	50	46.25	4.1	45.3	49.7	51	1	47.5	46.2	50.5	52	2	48.35							43.4	47.4	49.6	-0.4	45.4	4
289	289	25539867	1	12.5	1	38	0	441		47.5	48.8	51.3	48.15	1.3	47.1	49	51.3	0	48.05	47.1	49.3	51.2	-0.1	48.2	47.1	49.3	51.2	-0.1	48.2	2.2	47	48.5	50.3	-1	47.75	1.5
290	290	305370751	1	1.06667	1	22	0	447		47.8	51.6	53.8	49.7	3.8	45.1	49.5	51.7	-2.1	47.3
291	291	203027024	1	37.5667	1	20	1	389	491	57.1	59.9	64.2	58.5	2.8											55.5	59.2	63.4	-0.8	57.35	3.7	53.9	55.9	57.6	-6.6	54.9	2							61	55.45	61.7	-2.5	58.225	5.55
292	292	201659497	1	34.0667	1	23	1	460	485	50.6	51.5	54.6	51.05	0.9	47.8	52.4	52.5	-2.1	50.1	50.6	51.4	54.2	-0.4	51	50	51	53.9	-0.7	50.5	1	54.55	54.9	57.5	2.9	54.725	0.35	53.1	53.4	57.1	2.5	53.25	0.3	53.2	57.35	58.5	3.9	55.275	4.15
293	293	65962706	1	30.7	1	28	1	367	400	59.5	63.5	66.1	61.5	4	58	59.8	63.4	-2.7	58.9	59.9	63.3	63.5	-2.6	61.6	59.7	64	66.1	0	61.85	4.3	58.5	62.8	64.2	-1.9	60.65	4.3	58.2	61.7	62.8	-3.3	59.95	3.5
294	293A	65962706	0	22.3	1	28	1	382	471	54.5	58.3	60.6	56.4	3.8	54.3	58.4	62	1.4	56.35	53.4	57.4	60.4	-0.2	55.4	53.9	57.2	60.3	-0.3	55.55	3.3	53.2	56.7	59.1	-1.5	54.95	3.5	53	56.4	59.3	-1.3	54.7	3.4
295	294	302689989	1	31.7333	1	22	1	438	478	51.7	54.4	56.6	53.05	2.7						50.4	54.5	56.8	0.2	52.45	51.9	56.1	58.2	1.6	54	4.2	49.1	53.4	54.7	-1.9	51.25	4.3	46.7	51.6	52.2	-4.4	49.15	4.9	49.6	52.7	55	-1.6	51.15	3.1
296	294A	302689989	0	4.6	1	22	1	475	635	44.8	48.2	52.3	46.5	3.4											45.3	48.4	53	0.7	46.85	3.1	44.4	47.7	52.2	-0.1	46.05	3.3
297	295	300372877	1	57.4333	1	25	1	439	537	43.1	44.3	48.7	43.7	1.2	42.2	44.4	48.2	-0.5	43.3	42.1	45	48.4	-0.3	43.55	41.9	44.3	48.2	-0.5	43.1	2.4	42.6	44.9	48.3	-0.4	43.75	2.3							43.1	44.4	48.1	-0.6	43.75	1.3	42.7
298	295A	300372877	0	21.8333	1	28	1	499		42.3	43.1	43.8	42.7	0.8											41.1	42.2	42.8	-1	41.65	1.1
299	296	33504143	1	35.7333	1	35	1	330	389	60	65.5	68.2	62.75	5.5	65.9	60.6	66.4	-1.8	63.25	62.3	66	68	-0.2	64.15	59.3	61.3	62.6	-5.6	60.3	2													58.3	62.1	66.8	-1.4	60.2	3.8
300	297	36772192	1	27.2	1	27	0	410	452	46.8	48.5	52.1	47.65	1.7	47.8	49.8	53.4	1.3	48.8																		46.1	48.4	51.2	-0.9	47.25	2.3
301	298	67297168	1	16.2667	1	65	0	438		44.3	45.4	48.9	44.85	1.1	44.9	46.4	50.7	1.8	45.65	44.2	45.8	50	1.1	45	44.3	45.3	50.1	1.2	44.8	1	47.1	49	52.3	3.4	48.05	1.9
302	299	33238692	1	7	1	36	1	541		45.6	47.7	50.2	46.65	2.1	44.9	46.7	49.3	-0.9	45.8						44.3	46.1	48.5	-1.7	45.2	1.8
303	300	300351921	1	37	1	25	1	447	505	51.7	54.8	59.5	53.25	3.1	52.3	55.1	59.4	-0.1	53.7												48.7	51.7	55.4	-4.1	50.2	3	49.1	51.8	55.7	-3.8	50.45	2.7	50.1	53.5	58.9	-0.6	51.8	3.4
304	300A	300351921	0	36.5333	1	25	1	470		43.7	45.9	49.9	44.8	2.2																	43.4	45.6	49.5	-0.4	44.5	2.2	43.7	46.2	50.1	0.2	44.95	2.5	43	45.1	48.9	-1	44.05	2.1
305	301	27368570	1	31.7333	1	37	1	450	505	45.6	47.5	51.4	46.55	1.9											46.1	47.3	52	0.6	46.7	1.2	44.7	46.2	50.6	-0.8	45.45	1.5	44.4	45.9	50	-1.4	45.15	1.5	44.4	45.8	50.1	-1.3	45.1	1.4
308	303	323774034	1	16.3	1	33	0	421		45.8	52.8	54.9	49.3	7	46	52.3	53.3	-1.6	49.15	47.7	52.1	53.4	-1.5	49.9	46.5	50.5	52.3	-2.6	48.5	4	46.9	50.7	52.9	-2	48.8	3.8
309	304	200944908	1	55.4333	1	23	1	497		46	49.7	51.8	47.85	3.7						47.2	49.8	52.3	0.5	48.5	48	51.5	53.8	2	49.75	3.5	48.5	50.2	53.5	1.7	49.35	1.7	49.9	52.8	54.6	2.8	51.35	2.9	48.7	51.2	52.9	1.1	49.95	2.5	48.4
311	306	21927553	1	41.7	1	26	0	393		55.6	58.6	62.3	57.1	3																	54.3	56.4	61	-1.3	55.35	2.1							53.6	55.6	59.9	-2.4	54.6	2
312	307	303060180	1	21.3667	1	23	1	388	404	51.7	54.9	56.9	53.3	3.2	51.7	55.4	56.8	-0.1	53.55	50.7	53.9	55.6	-1.3	52.3	52	55.7	58	1.1	53.85	3.7	54	57.9	59.5	2.6	55.95	3.9	50.4	53.6	55.9	-1	52	3.2
313	307A	303060180	0	21.2333	1	23	1	394	477	54	57.4	60.3	55.7	3.4	53.5	58.8	60.5	0.2	56.15	52.7	55.8	58.1	-2.2	54.25	52.9	56.9	60.2	-0.1	54.9	4	50.7	55.2	59	-1.3	52.95	4.5	50	54	56.5	-3.8	52	4
314	308	34904763	1	26.1333	1	33	0	457		42.1	44.7	48.5	43.4	2.6						42.3	44.5	48.5	0	43.4							43.2	45.8	49.9	1.4	44.5	2.6	43.1	46	50.6	2.1	44.55	2.9
315	308A	34904763	0	22.4	1	33	0	465		41.9	44.5	48.6	43.2	2.6																	42.5	44.6	49.1	0.5	43.55	2.1	41.4	44.3	48	-0.6	42.85	2.9
316	309	324378215	1	30.9	1	29	0	484	484	48.7	51.6	53.2	50.15	2.9	47.1	49.8	53.3	0.1	48.45	47.3	50.5	51.8	-1.4	48.9	49.8	53.3	54.9	1.7	51.55	3.5	49.8	53.3	54.9	1.7	51.55	3.5	47	51	52.2	-1	49	4	47.3	50.9	51.9	-1.3	49.1	3.6
317	310	21950407	1	17.1333	1	26	1	383	378	58.2	60.4	65.5	59.3	2.2						57.2	59.4	63.2	-2.3	58.3	57	59.7	63.4	-2.1	58.35	2.7	57.9	60.1	64.4	-1.1	59	2.2
318	311	200378107	1	56.9333	1	24	1	462		41.6	42.6	43.5	42.1	1						41.5	42.7	43.8	0.3	42.1	40.5	41.3	42.2	-1.3	40.9	0.8	42.3	43.3	45	1.5	42.8	1	40.6	41.8	42.8	-0.7	41.2	1.2
319	311A	200378107	0	56.3667	1	24	1	363	435	63.7	61.2	68.7	62.45	2.5											56	58.5	64.1	-4.6	57.25	2.5	59.6	61.7	65	-3.7	60.65	2.1	54.7	59.6	61.6	-7.1	57.15	4.9
322	313	32928012	1	4.9	1	34	0	498		43.9	45.7	48.1	44.8	1.8	43.9	45.8	48.2	0.1	44.85	44	45.9	48.7	0.6	44.95
323	314	33938556	1	30.1	1	35	0	422		50.3	55.3	59.1	52.8	5						52.8	58.1	60.5	1.4	55.45	53.2	58.5	61.3	2.2	55.85	5.3	50.9	55.2	57.6	-1.5	53.05	4.3	50.4	54.8	56.9	-2.2	52.6	4.4	50.7	55.2	58.4	-0.7	52.95	4.5
324	314A	33938556	0	22.0333	1	36	0	441	496	45.7	50.6	53	48.15	4.9						49.1	55	57.7	4.7	52.05	45.6	51.1	52.9	-0.1	48.35	5.5	47.7	53.3	55.6	2.6	50.5	5.6	45.9	51.9	53.5	0.5	48.9	6
325	315	412211567	1	-1369.47	1	34	1	444		46.2	49.5	54.4	47.85	3.3
326	316	201637386	1	23.5667	1	23	1	425	403	51.6	53.6	56.9	52.6	2						50.4	52.5	56.9	0	51.45													50.7	51.9	56.4	-0.5	51.3	1.2
327	317	66079922	1	-1367.9	1	30	1	439		41.3	47	47.9	44.15	5.7
328	318	305395535	1	1.46667	1	22	0	463		47.8	49.8	54.5	48.8	2	49.4	50.8	54.9	0.4	50.1	45.4	47.4	51.5	-3	46.4	44.6	47.5	51.3	-3.2	46.05	2.9
331	320	300521358	1	-3.03333	1	24	0	418		47.2	50	51.1	48.6	2.8	49.8	52.7	53.9	2.8	51.25
332	321	46261509	1	-1363.87	1	31	1	467		46.9	49.2	53.9	48.05	2.3
333	322	317398980	1	17.1	1	26	0	450		43.5	45.7	49.8	44.6	2.2	42.5	44.5	48.1	-1.7	43.5	42.1	44.2	47.8	-2	43.15	41.8	43.9	47.9	-1.9	42.85	2.1	44	46.3	50.3	0.5	45.15	2.3	42.6	44.9	48.9	-0.9	43.75	2.3
334	322A	317398980	0	11.8333	1	26	0	474		40.4	43.7	46	42.05	3.3						40.4	43.9	46.1	0.1								41.6	45.7	47.8	1.8	43.65	4.1	41	45.2	47.4	1.4	43.1	4.2
335	323	302946611	1	10.1667	1	23	0	440		49.2	52.4	56.5	50.8	3.2	48.8	51.6	55.8	-0.7	50.2	51.5	54.2	58.9	2.4	52.85	48.1	50.6	55.7	-0.8	49.35	2.5	48.6	50.8	54.4	-2.1	49.7	2.2
337	325	305579286	1	51.4667	1	22	1	307		61.9	53	62.2	57.45	8.9						58.2	60.3	63.9	1.7	59.25													55	57.4	61.1	-1.1	56.2	2.4	54.8	59.5	64.2	2	57.15	4.7	54.8
338	325A	305579286	0	47.6	1	22	1	393	482	53.7	56.5	60.2	55.1	2.8	56.1	59.4	64.4	4.2	57.75						52.7	54.6	59.6	-0.6	53.65	1.9	58.5	59.7	66.6	6.4	59.1	1.2	55.6	56.7	59.3	-0.9	56.15	1.1	54.7	57	61.9	1.7	55.85	2.3	58.6
339	326	332331743	1	20.6333	1	35	0	467	581	43	48.5	51.3	45.75	5.5											46.6	52.3	54.2	2.9	49.45	5.7	43.9	48.5	49.5	-1.8	46.2	4.6	43.3	48	48.9	-2.4	45.65	4.7
340	327	41858861	1	26.7333	1	30	0	357	454	55.9	59.2	61.5	57.55	3.3						54.9	58.7	62	0.5	56.8	55.2	56.4	59.2	-2.3	55.8	1.2	53.9	58	58.9	-2.6	55.95	4.1	52.2	55.4	58.5	-3	53.8	3.2
341	327A	41858861	0	13.0333	1	32	0	512		47.4	50.5	54.4	48.95	3.1											45	47.8	50.9	-3.5	46.4	2.8
342	328	204554646	1	11	1	19	0	403	466	51.1	55.3	59.9	53.2	4.2						49.1	51.5	56.1	-3.8	50.3	51.5	55.3	59.7	-0.2	53.4	3.8	48.7	51.6	56.2	-3.7	50.15	2.9
343	328A	204554646	0	-1385.57	1	20	0	450	510	41.7	44.9	48.1	43.3	3.2
344	329	23459464	1	-1364.93	1	43	0	431		44.1	48.2	51	46.15	4.1
345	330	200710739	1	57.5	1	24	0	447	464	50.2	53.4	55.8	51.8	3.2						49.6	51.5	53.3	-2.5	50.55	48.9	50.9	52.4	-3.4	49.9	2	49.4	51.8	53.8	-2	50.6	2.4	50.5	53.6	56.1	0.3	52.05	3.1	50.9	53.4	56.2	0.4	52.15	2.5	48.3
346	331	305013948	1	6.53333	1	22	1	472	526	48.8	50.5	54.7	49.65	1.7	50.4	53.4	55.7	1	51.9	49.6	51.3	55.2	0.5	50.45	48.2	50	53.4	-1.3	49.1	1.8
347	332	201613155	1	-1371.9	1	23	0	520		61.6	64.6	69.3	63.1	3	55.6	59.5	63.6	-5.7	57.55
348	333	203343918	1	41	1	19	0	434		59.3	63.4	69.3	61.35	4.1						59.5	63.8	65.6	-3.7	61.65	53.8	57.8	61.8	-7.5	55.8	4							56.8	65	67.5	-1.8	60.9	8.2	58.9	60.8	64.7	-4.6	59.85	1.9
352	336	39077821	1	35.7	1	32	1	429		49.9	53.4	56	51.65	3.5						46.9	50.3	52.7	-3.3	48.6	48.6	52	54	-2	50.3	3.4	47.2	50.3	52.6	-3.4	48.75	3.1	49.5	52.2	54.7	-1.3	50.85	2.7	50.3	53.7	55.7	-0.3	52	3.4
353	336A	39077821	0	33.3667	1	32	1	433		46.5	49.1	50.4	47.8	2.6	44.2	47.1	49.1	-1.3	45.65						46.9	50.1	52.7	2.3	48.5	3.2	43.7	47.4	49	-1.4	45.55	3.7	45.2	49.7	51.5	1.1	47.45	4.5	45.9	50.3	51.7	1.3	48.1	4.4
354	337	302215793	1	39.6	1	32	1	546		42.6	43.5	45.8	43.05	0.9						44.2	45.9	47.3	1.5	45.05							42.3	43.6	45.5	-0.3	42.95	1.3	43.8	45.1	47.1	1.3	44.45	1.3	42.4	43.5	45.8	0	42.95	1.1
355	338	204258586	1	8.4	1	20	1	451	541	49.4	54.5	54.6	51.95	5.1	50.9	56	56.4	1.8	53.45	48.8	53.3	53.5	-1.1	51.05	48.1	52.5	52.8	-1.8	50.3	4.4
356	339	ז9525911	1	5.73333	1	19	1	354	500	57.1	62.7	65.8	59.9	5.6											49.1	50.9	54.5	-11.3	50	1.8
357	339A	ז9525911	0	-1379.37	1	19	1	308		60	60.2	61.4	60.1	0.2
358	340	31995871	1	48.5333	1	37	1			44	49.5	51.3	46.75	5.5						43.2	49.4	50.9	-0.4	46.3	43.2	49.4	50.9	-0.4	46.3	6.2	43	49.1	50.4	-0.9	46.05	6.1	45.4	50.9	52.8	1.5	48.15	5.5	44.1	50.3	51.6	0.3	47.2	6.2	45.5
360	342	34670240	1	-1374.7	1	26	1	425	469	44.2	48.8	52.8	46.5	4.6
361	343	203723960	1	12.9333	1	21	1	477	552	51.8	53.9	56.6	52.85	2.1	51.9	53.4	55.6	-1	52.65	49.9	51.5	53.1	-3.5	50.7	52.9	54.8	58.6	2	53.85	1.9	52.1	54.7	57.5	0.9	53.4	2.6
362	344	203112768	1	17.6	1	20	0	421	482	48.3	53.7	58	51	5.4						47.8	52.4	55.4	-2.6	50.1	49.1	54.2	57.6	-0.4	51.65	5.1	49.1	54.2	57.6	-0.4	51.65	5.1	47.9	52.8	56	-2	50.35	4.9
363	344A	203112768	0	15.9667	1	20	0	414	495	54.5	59.1	64.5	56.8	4.6	54	56.5	59.7	-4.8	55.25	55	58.7	62.6	-1.9	56.85	55	58.7	62.6	-1.9	56.85	3.7	54	56.9	60.6	-3.9	55.45	2.9
364	345	38222097	1	5.36667	1	26	1	471		43.8	45.7	47.5	44.75	1.9						41.8	43.5	45.7	-1.8	42.65	43.6	46	47.7	0.2	44.8	2.4
367	347	39683347	1	14.8333	1	28	0	451		46.9	47.8	49.8	47.35	0.9											47	47.7	49.9	0.1	47.35	0.7	45.9	46.8	48.7	-1.1	46.35	0.9
368	348	300077005	1	62.9333	1	26	0	421		47.1	51.4	52.4	49.25	4.3	48.3	50.7	52	-0.4	49.5	46.1	50.1	51	-1.4	48.1	46.1	50.2	50.9	-1.5	48.15	4.1	47	51.8	52.6	0.2	49.4	4.8	47.5	51.6	52.7	0.3	49.55	4.1	47.9	52	52.8	0.4	49.95	4.1	47.5
369	349	39974266	1	27.0667	1	29	1	435	504	45.1	50.2	54.6	47.65	5.1	45.7	50	54.7	0.1	47.85	46.4	51.5	55.7	1.1	48.95	44.8	49.5	54.1	-0.5	47.15	4.7	43.8	48.8	53.2	-1.4	46.3	5	44.1	48.9	53	-1.6	46.5	4.8
370	349A	39974266	0	16.6667	1	30	1	300	499	54.5	58.4	62.9	56.45	3.9						55.1	58.6	65.6	2.7	56.85	55.9	58.8	62.7	-0.2	57.35	2.9	56.1	57.7	64.7	1.8	56.9	1.6
373	351	323578880	1	13.0667	1	24	1	453	498	41.7	45.9	48.2	43.8	4.2	40.2	44.2	46.4	-1.8	42.2	40.9	45	47.2	-1	42.95							40.4	44.5	46.9	-1.3	42.45	4.1
374	352	205927858	1	29.2667	1	18	0	499		48.9	51.3	54.5	50.1	2.4											48.9	51.3	54.5	0	50.1	2.4	48.3	50.9	53.8	-0.7	49.6	2.6
375	352A	205927858	0	13.4	1	18	0	498		47.5	50.4	54.3	48.95	2.9											48.2	50.9	54.5	0.2	49.55	2.7
376	353	38344529	1	31.6667	1	36	0	446	564	47.9	50	55.4	48.95	2.1	50	51.5	55.6	0.2	50.75
377	354	305087876	1	40.2667	1	21	1	471	556	45.5	49.6	52.3	47.55	4.1																	44.4	48	51.3	-1	46.2	3.6
378	355	300111317	1	42.3333	1	26	0	376	431	45	49.6	53.9	47.3	4.6						44.6	49	53.1	-0.8	46.8							44.3	48.5	52.8	-1.1	46.4	4.2	45.6	49.7	53.9	0	47.65	4.1	45	49	53.1	-0.8	47	4
380	357	311121685	1	8.26667	1	20	0	401	485	46.4	49.1	52.1	47.75	2.7						51.9	54.7	56.8	4.7	53.3	50.3	53.5	56.1	4	51.9	3.2
381	357A	311121685	0	4.06667	1	20	0	442	383	44.6	47.6	50.5	46.1	3						43.9	46.6	49.2	-1.3	45.25	43.8	46.9	49	-1.5	45.35	3.1
382		302912423	1	-1376	1	23	1		486	53.4	54	57.1	53.7	0.6	52	53.2	56.9	-0.2	52.6
383	359	40350399	1	23.9	1	33	1	421	527	55.8	57.5	62.2	56.65	1.7	56.7	58.5	62.6	0.4	57.6	48.8	51.7	59.9	-2.3	50.25	54.9	57	62.3	0.1	55.95	2.1							55.4	57	62.3	0.1	56.2	1.6
384	359A	40350399	0	21.8	1	33	1	443	538	47.5	50.3	56.4	48.9	2.8	53	54.9	58.2	1.8	53.95						47.8	50.6	55.6	-0.8	49.2	2.8							48.9	51.1	56.4	0	50	2.2
386	361	66119975	1	28.0667	1	30	1	515		42.5	44.2	46.4	43.35	1.7	42.1	43.5	45.5	-0.9	42.8	41.7	43.3	45.3	-1.1	42.5	40.6	42.4	44.7	-1.7	41.5	1.8							41	42.6	44.9	-1.5	41.8	1.6
387	361A	66119975	0	25.0333	1	30	1	493		41.2	44.4	47.9	42.8	3.2						41.3	44.3	47.5	-0.4	42.8													40.2	43.7	47.3	-0.6	41.95	3.5
389	363	32414906	1	-1376.8	1	37	1	455		47.7	49.1	53.9	48.4	1.4
390	364	852059252	1	7.13333	1	25	1	421	505	47.8	50.7	52.7	49.25	2.9	50.6	51.4	56.1	3.4	51
391	364A	852059252	0	4.43333	1	25	1	464		45.1	50.7	51.5	47.9	5.6
392	365	40897795	1	52.2667	1	31	1	488		48.6	50.4	55.9	49.5	1.8	51.1	52.5	58.4	2.5	51.8	50.9	52.4	54.8	-1.1	51.65							48.6	50.1	56.9	1	49.35	1.5	50.4	51.3	57.8	1.9	50.85	0.9	50.1	51.3	56.6	0.7	50.7	1.2	52
393	365A	40897795	0	19	1	34	1	445		50.7	51.8	55.9	51.25	1.1											48.1	49.2	53.9	-2	48.65	1.1	49.3	51	55.4	-0.5	50.15	1.7
394	366	36921575	1	-1377.03	1	26	1	442		44.5	47.9	49.1	46.2	3.4
395	367	60167574	1	35.2333	1	30	1	416	547	56.5	57.8	64.2	57.15	1.3											54.3	55.7	61.6	-2.6	55	1.4	54.8	55.9	63.3	-0.9	55.35	1.1	55.3	56.7	63.4	-0.8	56	1.4	56	57.3	65.6	1.4	56.65	1.3
396	367A	60167574	0	31.5	1	30	1	422	524	56.2	58.1	62.9	57.15	1.9						53.5	54.7	61.3	-1.6	54.1							53.8	55.9	61.4	-1.5	54.85	2.1	54.9	56.7	62.9	0	55.8	1.8	54.9	56.6	62.4	-0.5	55.75	1.7
397	368	301202396	1	23.8	1	26	0	451	517	50.2	53.6	55.9	51.9	3.4	49.5	53.5	55.5	-0.4	51.5						47.1	50.6	52.7	-3.2	48.85	3.5	46.5	49.7	51.7	-4.2	48.1	3.2	46.6	49.7	51.3	-4.6	48.15	3.1
398	369	200626273	1	3.26667	1	24	0	459	517	45.1	47.7	50.8	46.4	2.6	44.5	46.4	49.7	-1.1	45.45	44.5	46.3	48.7	-2.1	45.4
400	371	313965790	1	24.2667	1	20	1		518	45	49.2	52.9	47.1	4.2	43.1	47.2	50.7	-2.2	45.15	45.1	49.6	53.6	0.7	47.35	44	46.6	50.5	-2.4	45.3	2.6	42.1	45.7	48.5	-4.4	43.9	3.6	43.4	46.9	50.3	-2.6	45.15	3.5
401	372	21893417	1	14.5	1	26	1	450	564	42.5	45.1	47.9	43.8	2.6											43.1	45.4	48.4	0.5	44.25	2.3	44.1	46.5	48.7	0.8	45.3	2.4
402	372A	21893417	0	9.93333	1	27	1	472	503	44.1	46.3	48.6	45.2	2.2																	44.1	46.2	48.6	0	45.15	2.1
403	373	42257055	1	-1377.27	1	31	0	447	523	44.4	46.4	47.3	45.4	2
406	375	32578395	1	24.6	1	27	1	466		51.5	52.1	55.1	51.8	0.6	54	56	57.4	2.3	55	54.7	55	59.5	4.4	54.85	51.8	52.8	55.6	0.5	52.3	1	52	52.7	56.2	1.1	52.35	0.7	55.2	56.3	59.1	4	55.75	1.1
407	375A	32578395	0	30.3333	1	28	1	546		43.2	45.2	47.9	44.2	2																	45.3	46.7	47.6	-0.3	46	1.4	44	45.9	46.1	-1.8	44.95	1.9	43.5	46.1	46.6	-1.3	44.8	2.6
408	375 2nd	32578395	0	28	1	29	1		530	55.2	56.3	59.1	55.75	1.1											55.3	56.3	58.4	-0.7	55.8	1	53.5	55.1	57.1	-2	54.3	1.6	55.5	57.2	60	0.9	56.35	1.7	54.8	56.2	59.5	0.4	55.5	1.4
409	376	36982122	1	34	1	27	1	426	472	47.9	51.4	54.2	49.65	3.5						44.6	49.8	51.9	-2.3	47.2	46	49.3	51.4	-2.8	47.65	3.3	44.8	48.1	49.4	-4.8	46.45	3.3	45.3	48.9	50.1	-4.1	47.1	3.6	44.1	47.9	49.2	-5	46	3.8
410	376A	36982122	0	29.6333	1	27	1	394	399	56.6	58.3	58.4	57.45	1.7						52.9	55.6	55.6	-2.8	54.25							53.6	54.1	54.7	-3.7	53.85	0.5	53.7	55.7	56.3	-2.1	54.7	2	52.3	54	54.3	-4.1	53.15	1.7
411	377	201661402	1	0.0333333	1	24	1	540		46.2	49.1	50.4	47.65	2.9	47.4	50.4	52	1.6	48.9
412	378	36971760	1	53.2	1	28	1	416	570	59.1	61.4	68.1	60.25	2.3	56.8	61	64.6	-3.5	58.9						55.5	59	62.3	-5.8	57.25	3.5	55.3	58.5	64.2	-3.9	56.9	3.2	56.6	58	61.4	-6.7	57.3	1.4	57.9	60.9	64.8	-3.3	59.4	3	55.8
413	379	305567943	1	24.6333	1	23	1	485	540	43.1	44.3	47.5	43.7	1.2											44	45.1	47.5	0	44.55	1.1	41.8	42.5	46.3	-1.2	42.15	0.7	41.9	43.1	45.5	-2	42.5	1.2
415	381	11742129	1	29.3	1	25	1	487	504	41.7	44.7	49	43.2	3																							43.1	43.5	43.5	-5.5	43.3	0.4
416	381A	11742129	0	-3.03333	1	28	1	472	472	41.1	42.9	43.3	42	1.8
417	382	37493699	1	10.5	1	33	1	434	504	45.8	50.4	53.3	48.1	4.6											46.4	53.2	55.3	2	49.8	6.8	46.2	52.6	55	1.7	49.4	6.4
418	383	60409364	1	13.7667	1	31	0	401	418	51.5	55.1	56.3	53.3	3.6																	51.1	54.7	55.8	-0.5	52.9	3.6
419	384	25621152	1	7.56667	1	39	0	442	521	41.2	46.7	49.2	43.95	5.5						42.9	48.4	50.7	1.5	45.65	42.3	47.7	50	0.8	45	5.4	41.8	47.3	49.1	-0.1	44.55	5.5
421	386	65910804	1	-2.13333	1	29	1	488	488	51.5	56.3	58	53.9	4.8						51.4	56.3	57.8	-0.2	53.85	51.6	56.3	58	0	53.95	4.7
422	387	33447350	1	36.8	1	36	1	397		48.7	51	53.2	49.85	2.3																	48.6	50.5	53.4	0.2	49.55	1.9	50.5	52.7	54.8	1.6	51.6	2.2
423	387A	33447350	0	31.9333	1	36	1	465		45.7	48.5	51.5	47.1	2.8																	44.2	47.1	49.9	-1.6	45.65	2.9	44.4	47.3	50.1	-1.4	45.85	2.9
424	388	17709585	1	30.3333	1	35	1	555	555	42.5	45.9	49.1	44.2	3.4	44	48.6	51.7	2.6	46.3						42.2	46.4	49.1	0	44.3	4.2	42.6	46.8	49.4	0.3	44.7	4.2	43.5	47.6	51.3	2.2	45.55	4.1
425	389	300347473	1	-1379.13	1	26	0	444	440	47.5	49.7	53.1	48.6	2.2
426	390	203848866	1	52.2333	1	20	0	402	490	47.1	50.8	52.3	48.95	3.7						47	50.7	52.5	0.2	48.85																			49	52.5	54.2	1.9	50.75	3.5	47.4
427	390A	203848866	0	6.53333	1	24	0	434	447	45.5	47.7	51	46.6	2.2						46	48.3	51.6	0.6	47.15	45.7	48.2	51.5	0.5	46.95	2.5
428	391	304667223	1	8.83333	1	27	1	471		43.5	45.9	50	44.7	2.4						43.7	45.7	49.5	-0.5	44.7							42.4	44.2	48	-2	43.3	1.8
429	392	40964066	1	2.83333	1	31	1	495		45.2	47.2	51.4	46.2	2						45	46.7	51.8	0.4	45.85
430	393	12043121	1	13.6333	1	48	0	439	486	50.3	52.4	53	51.35	2.1						47.8	50.3	51.5	-1.5	49.05	47.9	50.4	51.4	-1.6	49.15	2.5	48.6	50.9	51.6	-1.4	49.75	2.3
431	394	313222523	1	44.7333	1	18	1	465	465	47.5	50.5	53.4	49	3	48.1	50.8	53.3	-0.1	49.45	48.6	51.7	54.7	1.3	50.15	46.8	49.6	52.1	-1.3	48.2	2.8	47.2	50	52.4	-1	48.6	2.8	46.5	49.4	51.6	-1.8	47.95	2.9	48.3	51.5	53.8	0.4	49.9	3.2	46.9
432	394A	313222523	0	47.4667	1	18	1	455	442	44.5	47.5	49.2	46	3											44.4	47.4	48.9	-0.3	45.9	3	44.1	47.1	48.9	-0.3	45.6	3	43.8	46.8	48.3	-0.9	45.3	3	44.6	47.8	49.4	0.2	46.2	3.2	45.3
433	395	39210463	1	1.66667	1	31	0	416	465	47	50.1	52.7	48.55	3.1						48.6	51.9	55.1	2.4	50.25
434	395A	39210463	0	-0.766667	1	31	0	438	462	44.2	47.7	49.6	45.95	3.5
435	396	201157070	1	0.933333	1	24	1	436	491	45.1	47.3	50.3	46.2	2.2
436	397	35877554	1	3.26667	1	34	0	304	314	45.7	48.9	49.1	47.3	3.2						42.5	45.6	46.1	-3	44.05
437	398	326958527	1	16.8333	1	27	0	490		42.8	43.8	44.7	43.3	1						46.5	47.3	48.8	4.1	46.9	42.9	43.8	44.8	0.1	43.35	0.9	46.5	47.3	48.8	4.1	46.9	0.8
438	399	36717627	1	34.0667	1	27	0	405	452	38.4	43.2	45.3	40.8	4.8																	39.4	44	47.2	1.9	41.7	4.6	41.8	46.2	49.5	4.2	44	4.4	40.8	45.4	47.6	2.3	43.1	4.6
439	399A	36717627	0	12.3333	1	30	0	440		41.3	42.7	44.5	42	1.4	41.4	42.8	44.2	-0.3	42.1												42.2	43.7	45.1	0.6	42.95	1.5
440	400	80184336	1	21.6	1	57	0	396	348	55	58.5	64	56.75	3.5	56.4	59.2	64	0	57.8						55.4	58.9	63.5	-0.5	57.15	3.5	53.5	56.2	60.3	-3.7	54.85	2.7	54.5	58	63.6	-0.4	56.25	3.5
441	401	209414382	1	5.76667	1	23	1	500	532	49.1	51.1	54.9	50.1	2											48.4	50.3	53.6	-1.3	49.35	1.9
442	402	206220717	1	43.7667	1	18	1	480	430	44.7	47.7	48.6	46.2	3											44.2	47.2	47.8	-0.8	45.7	3	43.8	46.5	47.2	-1.4	45.15	2.7	44.3	47.1	47.9	-0.7	45.7	2.8	45.8	48.6	49.3	0.7	47.2	2.8	43.7
443	402A	206220717	0	44.2667	1	19	1	485		44.2	46	46.8	45.1	1.8											43.4	45.3	45.6	-1.2	44.35	1.9	43.9	45.9	46.6	-0.2	44.9	2	43.8	45.7	46.9	0.1	44.75	1.9	43.5	45.2	46.4	-0.4	44.35	1.7
444	403	311480131	1	12.3667	1	19	0	432	471	46.2	49.9	50.3	48.05	3.7						45.4	48.9	49.2	-1.1	47.15							46.6	50	50.3	0	48.3	3.4
445	404	39476536	1	4.2	1	29	0	480	476	46.3	49.8	54.7	48.05	3.5
446	405	86079167	1	7.13333	1	23	0	408	483	55.7	59.3	65.1	57.5	3.6
447	406	39994827	1	12.3333	1	30	1	414	438	50.1	53.1	58.2	51.6	3						48.2	50.9	54.9	-3.3	49.55
448	407	36796571	1	-2.73333	1	27	1	485	534	42	42.9	45.5	42.45	0.9						42.1	43.2	44.8	-0.7	42.65
449	408	300005121	1	22.2667	1	27	1	521	533	40.4	44.4	47.3	42.4	4	40.4	44.3	47.1	-0.2	42.35						39.9	44	46	-1.3	41.95	4.1	41	47.5	49.6	2.3	44.25	6.5	41.5	46.9	48.6	1.3	44.2	5.4
450	408A	300005121	0	16.2667	1	28	1	578		38.5	42.7	45.2	40.6	4.2											39	43	44.9	-0.3	41	4	40.9	45.6	47.6	2.4	43.25	4.7
452	409A	316234178	1	3.26667	1	18	0	500		44.4	45.6	46.5	45	1.2						43.1	44.4	45.5	-1	43.75
453	410	201623998	1	9.3	1	24	1	409	439	47.7	49.9	53.4	48.8	2.2						45.2	48.1	51.6	-1.8	46.65	46.3	48.1	52.7	-0.7	47.2	1.8	45.2	47.8	51.3	-2.1	46.5	2.6
454	411	32393340	1	17.1333	1	38	1	354	340	44.3	46.3	50.6	45.3	2											44.4	45.9	50.8	0.2	45.15	1.5	44.5	46.4	50.9	0.3	45.45	1.9	45.3	47	52.8	2.2	46.15	1.7
455	412	302799150	1	15.0667	1	24	0	466	449	43	46.8	49.5	44.9	3.8											42.3	45.7	48.5	-1	44	3.4	43	40.7	49.2	-0.3	41.85	2.3
456	412A	302799150	0	2.4	1	25	0	482		41.6	43.1	45.4	42.35	1.5											46.9	48.6	50.3	4.9	47.75	1.7
457	413	204508253	1	-3.2	1	20	1	500	452	43.5	45.7	51	44.6	2.2											43.3	45.4	49.6	-1.4	44.35	2.1
459	415	302993043	1	12.1	1	24	1	486	509	43.9	45.8	47	44.85	1.9						45	47.1	48.4	1.4	46.05							43.6	45.4	46.4	-0.6	44.5	1.8
460	416	36121564	1	-4.13333	1	34	1	443	417	59.1	60.8	67.1	59.95	1.7						59.4	63.8	69.6	2.5	61.6
461	416A	36121564	0	-1379.2	1	34	1	401	565	60.4	65.4	66.4	62.9	5
462	417	302779491	1	21.6333	1	23	1	430	452	57.9	59.9	63.3	58.9	2						59.2	61.9	64.8	1.5	60.55							59.3	61.7	65.8	2.5	60.5	2.4	59.9	62.3	66.5	3.2	61.1	2.4
463	418	26661884	1	32.2	1	33	1	455	458	43.1	44.7	47.2	43.9	1.6											43.4	45.5	48.5	1.3	44.45	2.1	42.9	45.1	47.8	0.6	44	2.2	44.3	46	48.3	1.1	45.15	1.7	42.1	43.7	45.8	-1.4	42.9	1.6
464	418A	26661884	0	27.2	1	33	1	367	553	53.7	57.3	59	55.5	3.6											54.2	55.1	56.9	-2.1	54.65	0.9	53.8	54.3	56.5	-2.5	54.05	0.5	55.8	57.9	58.2	-0.8	56.85	2.1
465	419	66531336	1	4.26667	1	28	1	367	418	54.7	55.6	57.4	55.15	0.9						54.2	54.8	57.2	-0.2	54.5
466	420	200699122	1	21.2	1	25	0	378	417	50.7	52.7	55.4	51.7	2																	50.7	52.7	55.1	-0.3	51.7	2
467	421	315822296	1	26.7	1	18	1	443	556	48.4	50.1	52.6	49.25	1.7																	45.4	46.9	49.9	-2.7	46.15	1.5	46	48.4	51.1	-1.5	47.2	2.4
468	421A	315822296	0	29.9	1	18	1	468	543	47.2	49.9	50.7	48.55	2.7											44.7	47.6	48.7	-2	46.15	2.9	44.1	46.9	48	-2.7	45.5	2.8	43.9	46.4	47.6	-3.1	45.15	2.5
469	422	302769112	1	6.43333	1	23	1	459	459	48.1	52.6	54.1	50.35	4.5						48.1	52.6	54.1	0	50.35							48.4	52.2	53.2	-0.9	50.3	3.8
470	423	201278645	1	12.0333	1	19	1	393		44.9	48.1	51.8	46.5	3.2						40.5	43.9	47.3	-4.5	42.2							43	46.6	50	-1.8	44.8	3.6
471	424	43149707	1	13.9	1	31	0	434		41.4	44.5	46.7	42.95	3.1																	40.2	43.7	45.7	-1	41.95	3.5
472	425	33971805	1	38.5	1	35	0	358	469	57.6	61.2	63.2	59.4	3.6																	55.7	61.7	63	-0.2	58.7	6	59	61.2	62	-1.2	60.1	2.2	61.6	63.9	65.2	2	62.75	2.3
473	426	36607703	1	3.73333	1	28	1	378	404	58.4	60.3	66.4	59.35	1.9						54.5	55.8	62	-4.4	55.15
474	427	205438021	1		1	18	1	472		43.9	46.5	50.7	45.2	2.6
475	428	21702386	1	26.1333	1	27	1	490		45.3	46.3	49.8	45.8	1											45.4	46.4	49.2	-0.6	45.9	1							45.2	46.1	48.8	-1	45.65	0.9
476	428A	21702386	0	25.8667	1	27	1	476	556	47.6	49.7	54.3	48.65	2.1											46.4	48.2	51.6	-2.7	47.3	1.8							46.1	47.9	50.9	-3.4	47	1.8
477	429	29338506	1	1.03333	1	41	0	495	495	58.9	60	64.5	59.45	1.1
478	430	32695959	1	31.4333	1	27	1	464	541	43.7	47	51.3	45.35	3.3						44.3	46.8	52.2	0.9	45.55							45.1	48.2	51.4	0.1	46.65	3.1	43.1	45.8	48.7	-2.6	44.45	2.7
479	431	852415066	1	-8.66667	1	23	1	459		49.7	51.2	56.6	50.45	1.5
480	432	205379217	1	28.2667	1	19	0	399	463	53.7	54.3	57.1	54	0.6	58.6	63.5	65.1	8	61.05						56.8	63	65.9	8.8	59.9	6.2	58	61.5	64.4	7.3	59.75	3.5	60	63.2	63.6	6.5	61.6	3.2
481	432A	205379217	0	27.1	1	19	0	415	540	50	53.8	56.9	51.9	3.8											52.8	57	60.5	3.6	54.9	4.2	57.2	58.4	65.2	8.3	57.8	1.2	51.6	55.9	60.2	3.3	53.75	4.3
482	433	301617403	1	-1381.2	1	25	1	462		42.1	44.7	46.8	43.4	2.6						40.1	42.5	44.2	-2.6	41.3
483	434	52990900	1	11.1	1	31	0	424	485	45.4	48.5	53.7	46.95	3.1											46	48.7	53.2	-0.5	47.35	2.7	44.5	48	53.6	-0.1	46.25	3.5
484	435	29418779	1	-1386.73	1	41	0	429		45	48.6	50.7	46.8	3.6
485	436	61111522	1	0.766667	1	31	1	530		47.7	49.3	51.5	48.5	1.6						45.5	47.3	49.2	-2.3	46.4							47.2	49.9	50.6	-0.9	48.55	2.7
486	436A	61111522	0	-1400.73	1	32	1	543		44.5	46.4	48	45.45	1.9
487	437	200241388	1	9.7	1	25	1	465		53	56.3	56.7	54.65	3.3											52.7	55.3	55.8	-0.9	54	2.6
488	437A	200241388	0	8.26667	1	26	1	499	566	46.8	50.8	51.6	48.8	4
491	439	300518859	1	-1378.13	1	26	1	492	550	45.7	49.4	53.2	47.55	3.7
492	439A	300518859	0	-1387.67	1	26	1	494	570	43.7	47.7	50.4	45.7	4
493	440	203446372	1	-1387.53	1	21	0	407	494	50.6	53.9	56.4	52.25	3.3
494	441	304893761	1	41.7667	1	23	1	386	359	52.4	54.3	54.7	53.35	1.9						50.1	51.7	52.2	-2.5	50.9							50.5	53	53.8	-0.9	51.75	2.5							49.5	50.5	51.2	-3.5	50	1
496	443	66668971	1	24.8333	1	29	0	430		45.9	50.5	54.7	48.2	4.6											43.9	47.9	52.6	-2.1	45.9	4	45.8	49.5	54.7	0	47.65	3.7	46.4	50.6	55.5	0.8	48.5	4.2
497	443A	66668971	0	18.5667	1	30	0	426		46.5	50.5	54.6	48.5	4																	45.6	49.3	54.1	-0.5	47.45	3.7	45.8	48.8	54.4	-0.2	47.3	3
498	444	33963497	1	10.2667	1	37	0	288	474	60.5	61.8	64.9	61.15	1.3						62.9	63.3	66.1	1.2	63.1
500	446	321649345	1	-1387.9	1	38	1	520		40.2	44	46.7	42.1	3.8
501	447	39956040	1	29.8667	1	30	1	456	530	49.7	50.3	53.3	50	0.6											50	50	52.9	-0.4	50		49.1	49.8	52.3	-1	49.45	0.7	51.6	52.7	55.3	2	52.15	1.1
502	448	57731580	1	12.1333	1	52	0	468		46.5	49.8	56	48.15	3.3																	45.2	48.7	53.8	-2.2	46.95	3.5
503	449	302298302	1	-1389.77	1	23	1	446		47.7	50	53.6	48.85	2.3
505	451	303167969	1	22.1667	1	25	0	515	554	44.6	46.4	50.7	45.5	1.8											44.6	46.2	50.7	0	45.4	1.6	44.9	46.7	51.3	0.6	45.8	1.8	44	45.8	50.2	-0.5	44.9	1.8
506	451A	303167969	0	8.16667	1	26	0	532		48	48.9	51.7	48.45	0.9																	44.9	45.6	48.3	-3.4	45.25	0.7
507	452	59858332	1	2.93333	1	46	1	435		46.7	47.2	52.3	46.95	0.5											49.1	50.6	53.8	1.5	49.85	1.5
508	453	59279489	1	12.3667	1	48	1	394		52.9	55.6	61.2	54.25	2.7																	51.3	52.8	57.3	-3.9	52.05	1.5
509	454	304910318	1	40.9	1	24	0	486		47.7	50.6	54.4	49.15	2.9						47.2	50.6	53.7	-0.7	48.9													48	51.7	55.5	1.1	49.85	3.7	46.8	50.4	53.9	-0.5	48.6	3.6
510	454A	304910318	0	7.63333	1	26	0	475		44.9	48.3	52.8	46.6	3.4						47.7	50.9	55.1	2.3	49.3	45.9	48.9	52.9	0.1	47.4	3
511	455	14392872	1	13.3667	1	46	0	519		46	50.1	52.8	48.05	4.1																	44.6	48	49.5	-3.3	46.3	3.4
512	456	200678803	1	10.0333	1	25	1	493		43.2	44.6	46.3	43.9	1.4						43.1	44.3	46.2	-0.1	43.7							42.9	44.4	45.7	-0.6	43.65	1.5
513	457	21576467	1	-6.63333	1	28	1	489		47.8	55.1	55.9	51.45	7.3
514	458	39086905	1	30.2667	1	31	1		473	54.1	63.8	65.4	58.95	9.7																	50.7	52.9	54.5	-10.9	51.8	2.2
515	459	29871167	1	31.9667	1	39	1	470	484	42.2	43.2	43.9	42.7	1						41.6	42.3	43.4	-0.5	41.95							41	41.7	42.6	-1.3	41.35	0.7							40.4	41.1	41.7	-2.2	40.75	0.7
516	460	304294523	1	2.13333	1	27	1	424		43.3	46.1	50.8	44.7	2.8
517	460A	304294523	0	-1389.23	1	27	1	450		43.4	44.1	47.9	43.75	0.7
521	463	301160420	1	5	1	27	0	289		48	50.1	51.7	49.05	2.1											45.7	48.2	51.5	-0.2	46.95	2.5
522	464	39530027	1	12.3	1	30	1	333	396	55.5	60	60.6	57.75	4.5											54.2	58.2	58.8	-1.8	56.2	4
523	466	316033414	1	-1.4	1	18	1	427		56.8	57.5	61.7	57.15	0.7
524	469	201613072	1	10.5	1	25	0	499		44.4	48.2	50.7	46.3	3.8																	43.8	47.5	49.3	-1.4	45.65	3.7
525	470	305364663	1	17.2667	1	24	1	454	524	43	46.7	50.8	44.85	3.7						43.5	47.1	50.7	-0.1	45.3							44.7	49.8	53.1	2.3	47.25	5.1
526	470A	305364663	0	15.2667	1	24	1	388	416	59	62.1	68.4	60.55	3.1																	58.5	60.6	65.7	-2.7	59.55	2.1
527	471	316211168	1	42.9333	1	18	0	463	501	41.3	43.2	46.4	42.25	1.9											41.5	43.2	46	-0.4	42.35	1.7	41.3	43.2	46.4	0	42.25	1.9	42.3	43.6	47.2	0.8	42.95	1.3	42.4	44	47.6	1.2	43.2	1.6	42.4
528	471A	316211168	0	5.43333	1	21	0	466	511	46.2	48.1	49.8	47.15	1.9						43	44.6	46	-3.8	43.8	44.4	46	47.3	-2.5	45.2	1.6
529	472	39464441	1	8.46667	1	30	0	434	519	45.8	48.6	50.6	47.2	2.8						45.4	47.8	49.9	-0.7	46.6	45.5	48.3	50.5	-0.1	46.9	2.8
530	474	16448094	1	2	1	41	0	419	505	51.3	53.3	57.9	52.3	2						48.2	50.7	55.7	-2.2	49.45
531	476	300716552	1	18.5333	1	27	1			40.5	42.1	46.1	41.3	1.6											40.2	41.8	45.9	-0.2	41	1.6	40.8	42.5	46.7	0.6	41.65	1.7
532	477	34712026	1	10	1	28	1			45.9	49.8	52	47.85	3.9																	47.8	51.4	53.7	1.7	49.6	3.6
533	477	34712026	0	-1409.43	1	29	1	445	485	50	54.6	55.9	52.3	4.6
534	478	304350796	1	13.7333	1	28	1	413	480	47.1	52.1	55.5	49.6	5						48.2	53.2	56.4	0.9	50.7							46.5	51.3	54.7	-0.8	48.9	4.8
535	479	336423330	1	-1396.07	1	24	1	386	462	44.7	48.5	50.9	46.6	3.8
536	480	207421462	1	13	1	25	0	481	527	45.5	46.1	48	45.8	0.6											45	45.7	46.8	-1.2	45.35	0.7
537	480	207421462	0	-1406.3	1	26	0	480		45.1	45.8	47.8	45.45	0.7
538	481	300155116	1	11.0333	1	28	0			44.2	45.4	45.9	44.8	1.2						42.9	44.5	45.1	-0.8	43.7							43.1	44.9	45.5	-0.4	44	1.8
539	483	302037213	1	13.7	1	28	1	413		44	47.6	51	45.8	3.6	44.2	48	49.9	-1.1	46.1	46.8	51	53.3	2.3	48.9	44.7	48.8	51.9	0.9	46.75	4.1	47.2	51.1	53.6	2.6	49.15	3.9
540	484	300533221	1	-1397	1	27	1	408		64.3	65.3	66.4	64.8	1											61.9	64.1	65.4	-1	63	2.2
541	485	59777193	1	5.7	1	47	0			45.9	48.1	49.2	47	2.2						44.5	46.8	47.7	-1.5	45.65	44.8	46.9	47.8	-1.4	45.85	2.1
542	486	205863004	1		1	20	0			44.2	48.5	52	46.35	4.3											45.1	50.7	51.2	-0.8	47.9	5.6
543	487	60470978	1	-1396.43	1	32	1			41.5	42.4	46.5	41.95	0.9						41.3	42.2	46.3	-0.2	41.75
544	487	60470978	0	-1396.43	1	32	1			41.9	44.4	47.4	43.15	2.5						42.9	45.8	48.6	1.2	44.35
547	490	300798196	1	6.16667	1	27	1	505	595	48.2	50	55.1	49.1	1.8											50.4	52.6	58.4	3.3	51.5	2.2
549	493	203252945	1	5.7	1	22	1	453		46.1	49.1	52.4	47.6	3											45.2	48.1	51.1	-1.3	46.65	2.9
550	494	24295115	1	20.0333	1	45	1	396		38.4	39.2	43.2	38.8	0.8						37.7	38.7	41.3	-1.9	38.2							35.3	37.3	38.9	-4.3	36.3	2
551	495	312545619	1	2.13333	1	23	1	475	535	45.1	48.9	50.3	47	3.8						46	50.1	51.6	1.3	48.05
552	496	313447013	1	19.6	1	19	0	520	526	47.1	50.7	55.1	48.9	3.6																	44.9	48.9	52.7	-2.4	46.9	4	43.1	46.5	49.2	-5.9	44.8	3.4
553	496A	313447013	0	12.8667	1	20	0	527	513	46.4	50.9	55.7	48.65	4.5						47.7	51.9	56.6	0.9	49.8							44.9	49.4	54	-1.7	47.15	4.5
554	497	33848862	1	14.3333	1	37	1	450		42.4	44.8	46.6	43.6	2.4																	40.3	42.1	44.2	-2.4	41.2	1.8
555	498	80884141	1	-1403.17	1	20	0	493		49.7	51.6	53.9	50.65	1.9
558	500	203296249	1	1.26667	1	23	0		520	45.6	49.5	52.2	47.55	3.9											44.4	47.3	49.5	-2.7	45.85	2.9	44.8	47.5	49.7	-2.5	46.15	2.7
560	503	305161499	1	8.06667	1	25	1	381	450	45.6	47.2	51.5	46.4	1.6											45.5	47.3	52	0.5	46.4	1.8
561	503A	305161499	0	-1408.2	1	25	1	374		52.8	54.4	58.5	53.6	1.6
566	507	305396343	1	-1410.37	1	25	1		650	42.9	44.1	47.1	43.5	1.2
572	511	412959636	1	-1392.33	1	33	1	416		46.1	46.7	47.6	46.4	0.6						44.1	45.2	45.8	-1.8	44.65
573	511A	412959636	0	-1392.33	1	33	1	396		47.8	48.6	50.4	48.2	0.8						46	46.9	47.7	-2.7	46.45
574	512	314717380	1	-1400.2	1	19	1	488		42	43.6	45.6	42.8	1.6
575	513	43026061	1	-1.6	1	32	0	437	487	46.6	49.2	51.8	47.9	2.6											46.6	48.8	51.6	-0.2	47.7	2.2
576	514	206238396	1	14.7333	1	19	1	464	438	48.3	50.7	55.7	49.5	2.4																	47.8	50	54.4	-1.3	48.9	2.2
577	514A	206238396	0	12.5333	1	19	1	438	481	49.3	51.5	57.2	50.4	2.2																	50.1	52.2	56.8	-0.4	51.15	2.1
579	516	40211880	1	6.23333	1	35	1	572	540	44.4	49.6	50.4	47	5.2											45.9	48	51	0.6	46.95	2.1
580	517	40938995	1	-0.933333	1	34	1		429	46.3	49.9	50.3	48.1	3.6						49.9	52.3	53.8	3.5	51.1
581	519	206123689	1	14.2	1	20	1	525	508	44.4	45.7	50.5	45.05	1.3																	53.6	54.1	59.4	8.9	53.85	0.5
582	519A	206123689	0	8.8	1	20	1	522	532	41.2	41.5	46.2	41.35	0.3											44.2	44.5	50.2	4	44.35	0.3	45.1	45.3	51.1	4.9	45.2	0.2
587	522	66169053	1	-1405.73	1	32	1	470		47.8	48.5	53.4	48.15	0.7											46.9	47.4	52.9	-0.5	47.15	0.5
588	522A	66169053	0	-1414.6	1	34	1	398	410	59	59.9	61.3	59.45	0.9
589	523	38092722	1	24.2667	1	29	0	482	450	62.7	67.5	71.2	65.1	4.8						56.9	62.9	67.1	-4.1	59.9	53.9	61.3	63.1	-8.1	57.6	7.4	64.3	66.1	66.5	-4.7	65.2	1.8	57.3	57.9	61.2	-10	57.6	0.6
590	523A	38092722	0	13.6333	1	30	0	486		43.9	46.9	48.2	45.4	3						43.2	46.3	49.2	1	44.75	41.5	45.5	46.6	-1.6	43.5	4	42.9	45.9	47.3	-0.9	44.4	3
591	524	301431508	1	8.73333	1	27	1		516	45.1	48.3	52.2	46.7	3.2											44.2	47	50.9	-1.3	45.6	2.8	43.3	45.9	49	-3.2	44.6	2.6
592	524A	301431508	0	-1416	1	28	1		490	57	57.9	62	57.45	0.9
597	529	37780905	1	-1400.73	1	32	0	387		45	45.6	48.6	45.3	0.6
598	530	203384789	1	12.7	1	22	1	418		42.6	46.1	47.3	44.35	3.5											41.8	45.5	47.1	-0.2	43.65	3.7	42.5	46.3	47.6	0.3	44.4	3.8
599	530A	203384789	0	6.06667	1	23	1	450		45.8	47.5	47.8	46.65	1.7											42.7	44.6	44.9	-2.9	43.65	1.9
601	532	305578411	1	-1.46667	1	25	0	501	515	47.9	50.2	51.3	49.05	2.3	45.3	49	50.7	-0.6	47.15
602	533	337869374	1	15.5333	1	24	0	407	494	46.6	52.7	56.6	49.65	6.1											46.1	52.1	56	-0.6	49.1	6	45.9	50.7	54.7	-1.9	48.3	4.8
603	534	21562442	1	14.5667	1	30	1	504		42.5	44.3	48.1	43.4	1.8	43.1	45.6	49	0.9	44.35						44.2	46.2	49.3	1.2	45.2	2
604	535	315442129	1	3.86667	1	19	0	417	452	47.9	49.4	52.3	48.65	1.5
607	538	205553043	1	40	1	19	0	434		47.1	49.8	51.5	48.45	2.7						46.4	50	51.8	0.3	48.2	48.7	51.8	53.8	2.3	50.25	3.1	45.3	48.6	50.2	-1.3	46.95	3.3	45.3	48.2	49.7	-1.8	46.75	2.9	46.5	49.8	51.1	-0.4	48.15	3.3
608	539	15873458	1	-1.83333	1	29	1	330	441	59.5	64.1	67.3	61.8	4.6
609	539A	15873458	0	0.0333333	1	30	1	400	398	59.6	65	66.5	62.3	5.4
610	540	200369668	1	3.13333	1	27	0	431	471	50.3	52.5	55.4	51.4	2.2	50.2	51.9	54.7	-0.7	51.05	51.6	53.4	56.6	1.2	52.5
611	541	304908478	1	-1408.53	1	25	0	457		43.2	44.2	45.5	43.7	1
612	542	208798629	1	-1409.7	1	18	1	453	496	45.6	49.2	53.3	47.4	3.6
613	543	65678492	1	26.0667	1	33	0	455	466	46.7	47.5	53.7	47.1	0.8						48.6	49.7	56.2	2.5	49.15	48.2	49.8	55.8	2.1	49	1.6	49.6	49.8	56.4	2.7	49.7	0.2	47.7	48.8	55.3	1.6	48.25	1.1
614	543A	65678492	0	13.0667	1	33	0	462		46.5	46.5	46.5	46.5	0						47.5	50.9	54.6	8.1	49.2	46.7	50.3	54.7	8.2	48.5	3.6	45.3	48.6	53.2	6.7	46.95	3.3
616	545	301064515	1	4.8	1	27	1	420		62.7	65.7	69.2	64.2	3											59.8	63.4	67.5	-1.7	61.6	3.6
617	545A	301064515	0	1.53333	1	27	1	480		46.9	48.9	50.7	47.9	2	47.5	49.5	52.3	1.6	48.5
619	546A	209174184	1	1.33333	1	18	1	467		53.4	55	60.3	54.2	1.6	53.8	55.7	61	0.7	54.75
620	547	24042855	1	-1409.47	1	46	1	492		35.7	40.3	41.2	38	4.6
621	548	36022457	1	11.4667	1	36	0	438		50.5	54.6	58.2	52.55	4.1											49.1	53.5	57.2	-1	51.3	4.4	50.1	54	58	-0.2	52.05	3.9
624	550	206273880	1	25.2	1	20	1	345	390	51.8	56.1	58.9	53.95	4.3						53.3	57.1	60.5	1.6	55.2	51.1	56.3	60.7	1.8	53.7	5.2	50.1	53.9	57.3	-1.6	52	3.8	52.2	56.1	61.1	2.2	54.15	3.9
626	551A	321659849	1	22.0333	1	18	1	489		46.3	49	52.4	47.65	2.7						44.9	47.4	50.6	-1.8	46.15							46.4	48.3	51.5	-0.9	47.35	1.9	44.8	47	49.9	-2.5	45.9	2.2
627	552	80144496	1	4	1	50	0	361		51.8	55.2	58.5	53.5	3.4						49.4	54.2	56.9	-1.6	51.8
628	553	308376383	1	14	1	23	1	392		47.6	49.4	54.5	48.5	1.8						48.3	52	56.9	2.4	50.15	41	45.5	48.6	-5.9	43.25	4.5	48.3	51.6	54.3	-0.2	49.95	3.3
630	554A	206929325	1	19.3667	1	18	1	429		50.8	54.7	58	52.75	3.9											55.1	56.7	64	6	55.9	1.6	51.9	53.2	58.2	0.2	52.55	1.3
631	555	305461378	1	6.03333	1	24	0	520		43.6	49	51.2	46.3	5.4						46.2	51.8	53.7	2.5	49	44.9	50.3	52.4	1.2	47.6	5.4
633	557	43546720	1	5.83333	1	33	1	424	458	42.1	44.6	48.8	43.35	2.5											43.2	45.3	50	1.2	44.25	2.1
634	558	205781669	1	20.6333	1	21	1	521		45.2	50	51.6	47.6	4.8						46.6	51.4	53.3	1.7	49							45.7	50.6	52.4	0.8	48.15	4.9	42.8	47.3	48.8	-2.8	45.05	4.5
639	562	203458484	1	20.1667	1	23	1	445		42.7	47.6	50.3	45.15	4.9											43	48	50.7	0.4	45.5	5	42.3	47.1	50.2	-0.1	44.7	4.8	41.2	46	48.9	-1.4	43.6	4.8
640	563	300642873	1	19.8333	1	28	0	446		47	49.9	52.3	48.45	2.9											48	50.5	53.5	1.2	49.25	2.5	44.7	47.9	49.6	-2.7	46.3	3.2
641	564	200970754	1	22.9	1	25	0	422		45.4	48.5	49.9	46.95	3.1						45.6	49	50.2	0.3	47.3	45.4	48.7	50.5	0.6	47.05	3.3	44.6	47.7	48.9	-1	46.15	3.1	44.7	47.7	49	-0.9	46.2	3
642	565	205412521	1	12.0333	1	20	1			40.6	42.2	45.1	41.4	1.6						40.7	42.7	45.7	0.6	41.7							42.6	44.2	47.7	2.6	43.4	1.6
643	565A	205412521	0	-1412.63	1	22	1	493		43.4	45.3	49	44.35	1.9
647	568	305416273	1	18.6667	1	24	1	454		44.6	46.1	49	45.35	1.5						40.7	41.7	43.9	-5.1	41.2	45.2	46.7	50.1	1.1	45.95	1.5	42.6	43.9	46.3	-2.7	43.25	1.3	42.3	43.8	47	-2	43.05	1.5
648	569	38007415	1	19	1	30	1	421		47.4	51.3	55.7	49.35	3.9						46.3	49.5	53.5	-2.2	47.9							47.3	50.9	55.2	-0.5	49.1	3.6	46	49	52.8	-2.9	47.5	3
649	570	38761409	1	19.3667	1	32	0	360	442	53.2	57.6	62.7	55.4	4.4						53.2	56.2	59.3	-3.4	54.7	52.7	56.6	61.6	-1.1	54.65	3.9	51.9	55.4	59.1	-3.6	53.65	3.5	53.5	57.8	63.6	0.9	55.65	4.3
653	573	86070539	1	-1416.03	1	22	1	401		51.7	55.4	56.6	53.55	3.7
654	573A	86070539	0	-1417.4	1	22	1	436		46.3	48.7	50	47.5	2.4
655	574	66189457	1	13.3333	1	32	0	455		48.4	53.2	55.1	50.8	4.8											46.8	51.4	53.2	-1.9	49.1	4.6	46	50.5	52	-3.1	48.25	4.5
656	574A	66189457	0	12.2667	1	32	0	405		53	55.6	56.1	54.3	2.6											52.8	55.5	56.3	0.2	54.15	2.7	49.4	51.5	52.2	-3.9	50.45	2.1
657	575	318379740	1	15.1667	1	18	1	453		47.9	50.4	53	49.15	2.5						47.1	48.8	51.1	-1.9	47.95	48.1	50.2	53	0	49.15	2.1	47.1	48.7	50.6	-2.4	47.9	1.6
658	575A	318379740	0	14.2333	1	18	1	458		45.4	46.7	48.5	46.05	1.3						43.7	46	47.1	-1.4	44.85	43.9	46.3	46.6	-1.9	45.1	2.4	44	46.1	47.1	-1.4	45.05	2.1
659	576	315584623	1	13.5667	1	20	1	444		51	53.8	59.3	52.4	2.8											48.8	51.1	57.5	-1.8	49.95	2.3	51.7	55	61	1.7	53.35	3.3
660	576A	315584623	0	12.5333	1	20	1	414	476	56.4	61.6	68.3	59	5.2											54.4	58.8	63	-5.3	56.6	4.4	53.6	58.4	63.6	-4.7	56	4.8
663	578	205954837	1	16.6667	1	20	0	420		45.1	48.2	51.3	46.65	3.1											47.2	50.4	53.9	2.6	48.8	3.2	44.5	47.2	50.8	-0.5	45.85	2.7
664	578A	205954837	0	14.3333	1	20	0	482		44.3	45.5	47.6	44.9	1.2						43.3	44.8	47.3	-0.3	44.05							42.4	44.1	46.8	-0.8	43.25	1.7
665	579	319011318	1	19.9	1	18	1	481		42.7	44.9	48.1	43.8	2.2																	43.7	46.8	47.9	-0.2	45.25	3.1	42.2	44.3	46.1	-2	43.25	2.1
666	580	36915502	1	13.1	1	30	0		424	44.6	47.6	48.7	46.1	3																	45.1	48	49.3	0.6	46.55	2.9
667	581	302977053	1	14.6	1	27	0	486		47	49.3	52	48.15	2.3						44.1	46.2	49.1	-2.9	45.15	44.4	46.3	49	-3	45.35	1.9	46.8	49.5	51.9	-0.1	48.15	2.7
668	582	318527959	1	18.9	1	18	1	498		42.3	44.8	47.8	43.55	2.5											43.4	46.1	49.1	1.3	44.75	2.7	42	44.7	47.5	-0.3	43.35	2.7	42	44.7	47.9	0.1	43.35	2.7
669	583	66725573	1	-1415.9	1	31	1	403		48.6	55.4	57.5	52	6.8																	48.2	54.2	56.6	-0.9	51.2	6
670	583A	66725573	0	-1417.57	1	31	1	412	426	49.3	58.8	60.2	54.05	9.5																	48.8	57	59.5	-0.7	52.9	8.2
671	584	209535350	1	-1416.37	1	18	0	464		41.8	45.2	47.9	43.5	3.4
672	585	204258651	1	14.1	1	23	1	439		45	48.1	53.1	46.55	3.1											42.9	45.9	50.5	-2.6	44.4	3	46	48.9	54.1	1	47.45	2.9
673	586	203084967	1	3.4	1	24	1	452		48.2	50.5	53.4	49.35	2.3						48.2	50.4	53.4	0	49.3
674	587	206070807	1	18.6	1	20	0	498		41.5	44.2	45.5	42.85	2.7											41.9	45.1	46.4	0.9	43.5	3.2	42.1	45	46.5	1	43.55	2.9	44	47.1	48.5	3	45.55	3.1
675	588	66737354	1	16.5333	1	29	1	500		46.1	48.5	49.4	47.3	2.4						45.5	47.8	48.2	-1.2	46.65	45.8	47.9	48.2	-1.2	46.85	2.1	46.2	48.7	49.2	-0.2	47.45	2.5
678	590	203163654	1	10.3333	1	23	0	501		47.4	50.1	50.8	48.75	2.7																	47.7	49.6	50.3	-0.5	48.65	1.9
679	590A	203163654	0	8.73333	1	23	0	504		47.5	49.6	50.2	48.55	2.1																	47.1	49.1	49.5	-0.7	48.1	2
680	591	200051993	1	5.46667	1	30	0	450		45.6	46.5	46.9	46.05	0.9						46.3	46.9	47.5	0.6	46.6	46.7	47.6	48.4	1.5	47.15	0.9
681	591A	200051993	0	4.76667	1	31	0	412	496	44.5	48.4	50.6	46.45	3.9	46	50.2	54.1	3.5	48.1						46.9	50.6	54.2	3.6	48.75	3.7
682	592	310463518	1	5.36667	1	24	0	429	481	46.2	47.7	52.3	46.95	1.5						49.4	51.2	56.7	4.4	50.3	47.8	49.5	54.2	1.9	48.65	1.7
683	593	206864258	1	-1416.47	1	18	1	515		43.3	45.3	46.8	44.3	2
684	594	308443837	1	15.9667	1	23	0	468		49.6	53.1	55.5	51.35	3.5											49.2	52.4	54.4	-1.1	50.8	3.2	49	52.1	54	-1.5	50.55	3.1
685	594A	308443837	0	12.8	1	23	0	497		46.7	51.4	53.1	49.05	4.7						46.5	51.1	52.1	-1	48.8	45.1	49.6	50.8	-2.3	47.35	4.5	44.8	48.7	49.7	-3.4	46.75	3.9
687	595A	318379757	1	5.13333	1	18	1	473	508	46.3	48.6	49.3	47.45	2.3											46	48.5	49.2	-0.1	47.25	2.5
688	596	200527950	1	-1418.03	1	28	1	440		50.4	51.5	53.4	50.95	1.1											50.6	51.9	53.2	-0.2	51.25	1.3
689	597	200548766	1	8.63333	1	27	0	412	436	46.8	49.8	52.9	48.3	3											46.5	48.8	51.1	-1.8	47.65	2.3
692	600	341024586	1	-1417.8	1	28	1	412	462	46.2	49	53.1	47.6	2.8
693	601	301667887	1	13.5333	1	26	1	378	388	61.5	65.2	67.7	63.35	3.7						58.8	62.2	66.1	-1.6	60.5	61.2	64.8	65	-2.7	63	3.6	62	64.3	67	-0.7	63.15	2.3
694	602	201151552	1	12.3667	1	26	1	469		45.7	48	48.1	46.85	2.3																	47.7	50	50.4	2.3	48.85	2.3
695	602A	201151552	0	8.36667	1	26	1	482		45.8	49.8	50.2	47.8	4											48.4	52.5	53.2	3	50.45	4.1
696	603	311549604	1	14.5667	1	21	0	449		49.3	52.9	57.7	51.1	3.6						49.3	51.8	56.2	-1.5	50.55	46.8	49.6	54.3	-3.4	48.2	2.8
699	606	308126747	1	-1417.07	1	22	0	399	511	55.3	59.2	61.7	57.25	3.9
700	607	308929108	1	-1411.33	1	34	1			43.1	47.7	48.5	45.4	4.6	44.3	49.2	49.8	1.3	46.75
707	612	203860838	1	18.7667	1	22	1	439		52.4	57.9	62.3	55.15	5.5						52.7	58.1	62.3	0	55.4	53.1	59.2	64	1.7	56.15	6.1	51.6	56.7	61.9	-0.4	54.15	5.1	51.5	55.7	59.3	-3	53.6	4.2
708	613	39889969	1	-1422.77	1	33	1		471	44.2	47.1	48.4	45.65	2.9
709	614	300395944	1	12.1333	1	29	1		504	41.9	43.3	46.9	42.6	1.4	42.4	44.3	47.4	0.5	43.35						43.6	45.2	49.8	2.9	44.4	1.6	42.4	43.8	48.3	1.4	43.1	1.4
710	614A	300395944	0	7.7	1	29	1	464		43.3	45.8	49.3	44.55	2.5											41.6	44.1	47.7	-1.6	42.85	2.5
713	616	208562439	1	8.7	1	19	1	473		44.4	46.4	50.4	45.4	2						41.3	43.7	47.1	-3.3	42.5	43	45.2	48.5	-1.9	44.1	2.2
714	616A	208562439	0	1	1	20	1	461	507	44.7	48.7	51.8	46.7	4
715	617	305677692	1	6.76667	1	25	0	436		51.2	55.9	59.9	53.55	4.7											50.1	54.3	59.1	-0.8	52.2	4.2
716	618	301898482	1	6.53333	1	27	0	485		40.3	41.2	43.3	40.75	0.9											41.5	42.3	44.9	1.6	41.9	0.8
717	619	305581274	1	5.13333	1	26	1	437		48.2	49.8	53.4	49	1.6											46.3	47.6	51.1	-2.3	46.95	1.3
721	622	300852241	1	-1424.4	1	29	1	456		45.1	49.5	53.2	47.3	4.4
722	623	318204245	1	18.6333	1	18	0	414		52.7	54.7	58.2	53.7	2											50.4	53.3	56.8	-1.4	51.85	2.9	50.8	52.9	56.6	-1.6	51.85	2.1	50.4	53.7	57.5	-0.7	52.05	3.3
723	623A	318204245	0	17.1333	1	18	0	450		47.6	50.5	53.5	49.05	2.9											48.1	51.1	54.3	0.8	49.6	3	46.1	48.8	51.7	-1.8	47.45	2.7	47.2	50.1	53.4	-0.1	48.65	2.9
724	624	314717042	1	-1417.43	1	20	1	507		47.2	49.7	53.3	48.45	2.5
725	625	81089302	1	6.73333	1	36	0	455		49.4	50.6	54.8	50	1.2											48.5	49.6	53.6	-1.2	49.05	1.1
726	626	209638717	1	18.3	1	22	1	483		57.5	61.7	64	59.6	4.2																	44.9	47.2	48.5	-15.5	46.05	2.3	57	60.7	62.6	-1.4	58.85	3.7
727	627	302713623	1	14.3333	1	26	0	474		46.2	49.3	54.5	47.75	3.1											45.8	49	54.2	-0.3	47.4	3.2	47	50.2	55.2	0.7	48.6	3.2
728	627A	302713623	0	11.9	1	26	0	357		57.3	62.3	68.4	59.8	5						56.6	60.4	63.6	-4.8	58.5	52.9	56.8	60.5	-7.9	54.85	3.9	56.2	59.8	63.6	-4.8	58	3.6
729	628	315440925	1	16.8	1	19	1	479		46.6	49.2	53.9	47.9	2.6						45.2	47.2	51.7	-2.2	46.2	45.8	48.3	52.4	-1.5	47.05	2.5	43.1	45.1	49.3	-4.6	44.1	2
730	629	203659743	1	-1424.63	1	24	0	481		47.3	49.3	49.9	48.3	2
731	630	318708500	1	10.2667	1	18	0	428		54.4	58.2	61.9	56.3	3.8																	53.8	56.5	59.7	-2.2	55.15	2.7
732	631	201632676	1	4.63333	1	27	1	417		42.3	44.9	48.2	43.6	2.6						42.3	44.4	48.9	0.7	43.35
733	632	206046518	1	6.43333	1	22	1	448		54	55.7	56.7	54.85	1.7											55.2	56.6	58.4	1.7	55.9	1.4
734	632A	206046518	0	-1433.67	1	23	1	505	582	45.5	49.2	51.2	47.35	3.7
735	633	300575099	1	6.53333	1	29	1	453		43.2	44.4	45.5	43.8	1.2						41	41.6	42.6	-2.9	41.3	43.2	43.8	44.7	-0.8	43.5	0.6
738	635	314845660	1	-1428.6	1	21	1	495		46.7	47.5	50	47.1	0.8
739	636	315898262	1	16.3667	1	20	1	523		45.3	49.1	50.2	47.2	3.8						46	48.7	50.4	0.2	47.35	45.8	49.7	50.3	0.1	47.75	3.9	45	47.4	48.9	-1.3	46.2	2.4
740	636A	315898262	0	3.26667	1	21	1	529	524	47.7	50.3	52.3	49	2.6						46.5	49	50.7	-1.6	47.75
741	637	304934680	1	3.8	1	26	1	442	528	54.7	57.4	62.2	56.05	2.7						54.8	56.7	59.9	-2.3	55.75
742	637A	304934680	0		1	26	1	416	538	51.2	53	56.9	52.1	1.8
743	638	304905243	1	-1430.4	1	26	1	390	351	61.2	65	69.3	63.1	3.8
744	639	208486324	1	4.73333	1	20	1	486	453	49.1	52.15	55.7	50.625	3.05						50.85	54.4	57.8	2.1	52.625	51.7	53.7	56.5	0.8	52.7	2
749	642	305627937	1	3.96667	1	25	1	472		48.5	51.7	53.3	50.1	3.2						52.8	56.2	58.1	4.8	54.5
750	643	315442160	1	5.83333	1	20	1	409	500	54	57	59.4	55.5	3						58.8	58.8	60	0.6	58.8
751	644	208420372	1	18.5333	1	18	1	512		41.4	43.7	46	42.55	2.3											42.1	44.3	46.6	0.6	43.2	2.2	42.2	44.6	46.6	0.6	43.4	2.4	41.4	43.7	45.9	-0.1	42.55	2.3
752	645	337754733	1	7.53333	1	18	1	461	491	46.8	48.8	54	47.8	2						43.4	45.6	49.9	-4.1	44.5	43.8	46	50.1	-3.9	44.9	2.2
753	645A	337754733	0	3.8	1	18	1	466	501	42.8	44.9	48.9	43.85	2.1						44.3	46.4	50	1.1	45.35
754	646	206196503	1	-1426.73	1	22	1	504		44.9	49.6	53.1	47.25	4.7						42.4	46.9	50.7	-2.4	44.65
757	649	205554272	1	7.46667	1	22	1	428	455	48.7	52.9	55.8	50.8	4.2						50.8	54.7	56.9	1.1	52.75	48	51.4	53.9	-1.9	49.7	3.4
[truncated: 107 more columns]

## Sheet: Labels
number	file number	Indicator of each first matching case as Primary	FU time months	CXL non-accelerated(0) Vs. accelerated(1)	AGE	SEX	Pachymetry	K Max Pre	Mean K/Pre	Topo Cyl pre	K1/1y	K2/1y	Kmax1y	Delta Kmax/1y	K1/2y	K2/2y	Kmax2y	Delta Kmax/2y	K1/3y	K2/3y	Kmax 3y	Delta Kmax/3y	k1/4y	k2/4y	kmax/4y	Delta Kmax/4y	k1/5y	k2/5y	kmax/5y	Delta Kmax/5y	k1/6y	k2/6y	kmax/6y	K1/7y	K2/7y	Kmax/7y	K1/8y	K2/8y	Kmax/8y	K1/9y	K2/9y	Kmax/9y	BCVA Pre	BCVA 3M	BCVA 6M	BCVA 1Y	BCVA2y	BCVA3y	BCVA4y
1	1	Primary Case		Non Accelerated	20	Female	363	56.6	44.85	3.7	53.8	59	60.6	4																													0.8
3	2A	Primary Case		Non Accelerated	18	Male	508	49.6	47.45	2.7	44.1	45.8	46.6	-3	46.2	47.9	48.4	-1.2	44.3	46	47.1	-2.5	43	45	45.9	-3.7	42.6	44.4	45.6	-4													0.8	1	1	0.8	0.8	0.8	0.9
4	3	Primary Case		Non Accelerated	24	Male	420	57.7	52.1	3.6																																	0.5	0.66
6	5	Primary Case		Non Accelerated	21	Male	456	48.9	43.3	3.2	40.1	43	45.9	-3	39.7	42.1	45.5	-3.4	39.3	42	45.1	-3.8																					0.6	0.5	0.6	0.8	0.8
7	5A	Duplicate Case		Accelerated	24	Male	423	51.8	45.35	2.5																																	0.4
8	6	Primary Case		Non Accelerated	21	Female	412	60.2	50	4.6																																	0.4
9	8	Primary Case		Non Accelerated	26	Male	450	55.2	50.15	5.7					49.9	54.3	55.7	0.5													48.4	52.7	54										0.67	0.5	0.5
10	9	Primary Case		Non Accelerated	18	Male	412	56.4	49.4	2.4																					44	46.1	50.3	44.1	46.3	51.2
11	9A	Duplicate Case		Accelerated	24	Male	423	53	47.55	2.7																																	0.4	0.3
12	10	Primary Case		Non Accelerated	22	Male	417	58.2	48.2	0.4	47.8	50.1	53.1	-5.1									47.7	49.3	52.3	-5.9	46.5	48.3	51.2	-7													0.2		0.5	0.67			0.67
14	12A	Primary Case	21.1	Accelerated	21	Male	554	44.9	44.05	0.5	45.2	46.1	46.7	1.8	43.9	44.8	45.7	0.8																									1			1	1
15	13	Primary Case	75.7333	Non Accelerated	23	Female		48.9	43.3	3.8					53.5	60.6	62.2	13.3					60.3	62.7	65.4	16.5	59.3	64.6	67.7	18.8	56.9	62	64.8										0.6				0.75		0.7
16	13A	Duplicate Case	27.0667	Accelerated	27	Female	323	62.1	58.75	4.1					55	59.3	62.8	0.7																									0.5		0.6		0.5
17	14	Primary Case	84.8	Non Accelerated	27	Female	490	52.6	48.55	2.3	49	51.2	54	1.4																				47.3	49.4	52.5							0.4	0.4		0.67
18	16	Primary Case	105.933	Non Accelerated	24	Female	407	66.7	53.75	9.5	50.5	55	59.7	-7	50	52.5	56.3	-10.4	48.5	52.2	55.6	-11.1	50.1	53.3	56.5	-10.2	48	51.2	54	-12.7	49.6	53.7	56.3	46.9	51	52.9	48.3	52.95	54	47.8	52	54.3	0.3	0.2			0.4	0.5	0.5
19	16A	Duplicate Case	56.9333	Accelerated	32	Female		48.7	46.3	2	45.8	48.2	49.5	0.8	45.2	47.4	48.5	-0.2	47.6	51.9	53.8	5.1	46	48.95	50	1.3	48.1	50.7	52.1	3.4													0.5	0.5	0.7	0.7	0.7	0.6
20	17	Primary Case	11.0667	Non Accelerated	29	Male	464	52.6	49.5	1	49.1	50.8	54.7	2.1																													0.66	0.8		0.8
21	18	Primary Case	14.4667	Non Accelerated	39	Male		62.2	45.65	16.1	47.8	49.1	55.3	-6.9																																0.4
22	19	Primary Case	12.0333	Non Accelerated	30	Male		50.8	45.05	2.9	43.9	48	50.8	0																													0.2			0.25
23	19A	Duplicate Case	1.53333	Non Accelerated	31	Male	472	54.6	49.2	4.4																																	0.6
24	20	Primary Case	64.9667	Non Accelerated	26	Male	526	47.7	42.7	1.4	42.2	43.6	47.5	-0.2	41.9	43.2	47	-0.7	41.9	43.4	47.5	-0.2	42	43.5	47.2	-0.5	44	45.2	49.3	1.6													0.8	0.8	0.9	1	0.9	0.9	0.9
25	21	Primary Case	54.1667	Non Accelerated	26	Male	375	54.4	50.2	1.2	49.8	52.1	55.8	1.4	51.5	52.9	55.4	1	53.2	54.4	60.1	5.7	47.6	51.3	54.3	-0.1																	0.8	0.7	0.5	0.7	0.7	0.8	0.7
26	22	Primary Case	57.7333	Non Accelerated	27	Male	435	55.3	50.4	0.4																	47.6	49.7	54.4	-0.9													0.67	0.67				0.7
27	23	Primary Case	17.4	Non Accelerated	24	Male	381	46.2	41.95	3.5	42.5	39.7	44.1	-2.1	38.2	40.7	41.1	-5.1																									0.33	0.8	0.8	0.6	0.6
28	24	Primary Case	6.2	Non Accelerated	21	Male	432	56.2	46.85	5.5																																	0.5	0.4
31	26	Primary Case	105.867	Non Accelerated	24	Male	426	53.4	43.4	3.4																														43.8	46.5	49.4	0.67
32	27	Primary Case	57.1667	Non Accelerated	33	Female	422	47	42.55	1.7	40	41.5	45.2	-1.8	39.6	41	44.7	-2.3	40.2	41.4	45.5	-1.5	39	40.5	44.1	-2.9	39.4	40.8	44	-3													0.66	0.7	0.8	0.8	0.9	0.9	0.9
33	27A	Duplicate Case	27.5333	Accelerated	35	Female	444	46.2	42.2	0.8	41	42.4	45.7	-0.5	41.3	42.4	45.7	-0.5	42.2	43.1	46.6	0.4																					0.8	0.6	0.8	0.67	0.8	0.8
34	28	Primary Case	81.8	Non Accelerated	18	Male	448	54.6	43.6	1.2	46.1	49.9	52.7	-1.9	45.2	49.7	52.4	-2.2	49.5	54.4	57.9	3.3	46	50.3	52.9	-1.7					53.3	57	60.6										0.6	0.6	0.6	0.6	0.5	0.6	0.6
35	28-2nd	Duplicate Case	6.86667	Accelerated	26	Male		60.6	55.15	3.7																																	0.3	0.3	0.3
36	29	Primary Case	104.567	Non Accelerated	25	Male	388	58.2	49.2	10.4	49.8	45.9	51	-7.2	49.8	51.2	52	-6.2					46.3	49.4	50.8	-7.4	44	47.2	48.3	-9.9	44.1	47	48.7	46	47.1	49.7	43.2	45.1	47.7				0.1	0.25	0.3	0.4			0.7
37	29A	Duplicate Case	50.6667	Accelerated	30	Male	316	58.8	54.4	3.6	56.2	57.1	57.6	-1.2					55.5	56.6	56.9	-1.9	54.8	55.8	56.5	-2.3																	0.2	0.2		0.2		0.25	0.2
38	30	Primary Case	3.96667	Non Accelerated	26	Male	439	49.4	46.75	3.3																																	0.5	0.6	0.5
41	32	Primary Case	5.13333	Non Accelerated	23	Female	433	57	46.85	3.3																																	0.33	0.4	0.5
42	33	Primary Case	89.6	Non Accelerated	26	Male	466	54.1	46.15	2.3	44.8	46.2	51.9	-2.2					44.8	46.5	51.8	-2.3	45.3	47	53.1	-1					44.6	46.2	51.7	46.4	48	53.5							0.6			0.7		0.8	1
43	33A	Duplicate Case	54.8333	Accelerated	29	Male	493	51.5	45.2	2.2	43.4	45.5	50.2	-1.3					44.9	46.7	51.7	0.2	43.6	45.7	50.6	-0.9																	0.7	0.9		1.2		1	0.9
44	34	Primary Case	55.1	Non Accelerated	24	Female	441	53.9	48.85	3.1	44.6	47.1	50.4	-3.5	44.3	46.7	50.1	-3.8	45.6	47.7	51.4	-2.5	44	46.2	49.8	-4.1																	0.3		0.5	0.7	0.7	0.7	0.7
45	35	Primary Case	86.8667	Non Accelerated	36	Female		58.4	46.65	5.5	44.5	50.3	57.5	-0.9	45.2	50.8	57.5	-0.9					43.5	47.3	50.3	-8.1								42.1	46	48.7							0.6	0.4	0.3	0.5			0.67
46	36	Primary Case	66.9667	Non Accelerated	29	Female	457	55.2	48.7	2.8																	51.3	52.7	57.9	2.7													0.4
47	37	Primary Case	3.63333	Non Accelerated	21	Male	398	55.3	54.45	1.3																																	0.3	0.1
48	38	Primary Case	59.0333	Non Accelerated	31	Female	424	59.7	53.2	2	49.7	51.8	56	-3.7	50.3	52.4	56.7	-3	48.7	50.5	54.7	-5	48.7	50.2	53.9	-5.8	48.7	50.6	54.9	-4.8													0.5	0.4	0.5	0.4	0.5	0.7	0.7
49	38A	Duplicate Case	30.4667	Accelerated	33	Female	456	52.6	46.7	1.6	48.5	50.4	56	3.4	45	47.3	52.5	-0.1	45	47.2	52.4	-0.2																					0.5	0.6	0.6	0.5	0.7	0.7
50	39	Primary Case	23.3333	Non Accelerated	24	Male	504	63.7	51	5.8	51.8	54.2	57.7	-6																													0.5	0.6	0.6	0.6
51	40	Primary Case	74.6	Non Accelerated	22	Male	415	61.4	54.5	1.2	54.7	55.4	62.5	1.1	53.4	54.2	61.2	-0.2					51.3	53.4	59.9	-1.5					49.7	51.2	56.8										0.67	0.67	0.5	0.8	0.7		0.5
52	40A	Duplicate Case	54.7667	Non Accelerated	23	Male	363	64.5	59.5	5.6									59.5	61.7	65.9	1.4	63	64.1	66.5	2																	0.7	0.25	0.7			0.4
54	41A	Primary Case	34.7333	Non Accelerated	18	Male	357	65.8	61.9	3.8	42.8	46.1	49.7	-16.1	50.4	51.6	51.6	-14.2	55.6	62.3	63.4	-2.4																					0.17	0.4	0.05	0.1
55	43	Primary Case	44.1	Non Accelerated	18	Male	433	69.52	52.15	7.7									58	59.6	62.2	-7.32																					0.5	0.4				0.6
56	44 (43A)	Duplicate Case	18.3	Non Accelerated	20	Male	366	60.6	55.3	3.4	45.4	49.8	53.5	-7.1	43.1	47.8	49.9	-10.7																									0.33				0.33
57	45	Primary Case	18.1	Non Accelerated	27	Female	519	48.4	45.9	3.4	43.2	46.6	46.9	-1.5																													0.67	0.6		0.7
58	46	Primary Case	87.6333	Non Accelerated	24	Male	443	59.3	53.05	2.7					49.3	51.7	56.8	-2.5					47.2	49.6	53.8	-5.5	47.5	50.5	54.8	-4.5	47.7	50.6	55.1	49.9	52.8	57.5							0.4	0.5			0.5		0.8
59	46A	Duplicate Case	58.4667	Accelerated	26	Male	478	46.4	42.4	2.4	41.9	44.5	47.9	1.5	43.4	46.8	49.9	3.5	43.7	46.8	48.5	2.1	43.7	46.7	49	2.6	47.2	49.9	52.9	6.5													0.8			0.8	0.9	0.8	0.8
61	49	Primary Case	69.3	Non Accelerated	21	Male	392	66	61.4	4	56.8	62.2	63.9	-2.1	55.8	63.2	63.7	-2.3	59.4	61.3	62.5	-3.5	57.3	62	62.3	-3.7	40.9	45.3	45.8	-20.2	57.4	63.1	63.5										0.5		0.5	0.6	0.7		0.5
62	49A	Duplicate Case	61.9667	Non Accelerated	22	Male	389	69.6	66.45	1.1	60.9	62.3	64.2	-5.4	49.5	56.4	58.2	-11.4	57.3	58.4	60.5	-9.1	54.6	62.1	62.9	-6.7	46.4	51.9	53	-16.6													0.4	0.5		0.5		0.5	0.4
63	50	Primary Case	18.4333	Non Accelerated	18	Male	498	50.7	45.35	3.7	43.5	46.9	50.7	0																													0.4		0.6	0.8
66	52	Primary Case	91.8667	Non Accelerated	27	Female	465	58.7	50.3	3.6	50	51.3	53.1	-5.6	50.2	51.1	53.1	-5.6	52.9	54.3	56.4	-2.3	52.3	53.8	56.1	-2.6	51	52.9	54.5	-4.2	52	53.9	55.3	53.9	55.4	57.6	52.2	52.6	53.2				0.4	0.5	0.5	0.4	0.4	0.5	0.4
67	52A	Duplicate Case	45.0667	Accelerated	31	Female	483	47.9	46.25	1.9	45.3	47.6	48.3	0.4	44.4	47.4	48.5	0.6	44.7	48	49.2	1.3	44.6	47.7	49	1.1																	0.8	0.8		0.8	0.8	0.8	0.7
68	53	Primary Case	72.1667	Non Accelerated	28	Male	447	54.1	47.5	3.2	47	48.2	53.2	-0.9	47.9	49.1	54.5	0.4	47	48.2	53.2	-0.9	47.8	49.4	54.1	0	46.6	47.7	52.3	-1.8	46.9	47.5	52.5										0.5	0.5	0.5	0.5	0.5
69	53A	Duplicate Case	13.1333	Accelerated	33	Male	506	49	45.7	1																																	0.9		0.9
72	56	Primary Case	20.1667	Non Accelerated	42	Female	430	49.6	43.95	2.1					40.2	41.9	45.8	-3.8																									0.67		0.9		0.8
75	58A	Primary Case	21.6667	Accelerated	20	Male	500	49.1	46	2	44.6	46.7	48.8	-0.3																													0.6
76	59	Primary Case	79.5667	Non Accelerated	32	Male	369	61.5	53.8	0.8	51.5	52.7	57.2	-4.3	51.9	53.1	56.6	-4.9	48.6	53.6	55.4	-6.1	52.9	54.1	57.8	-3.7	48.6	50.9	55	-6.5	47	49.2	53.4	49.5	51	55.5							0.6	0.5	0.5		0.6	0.4
78	60A	Primary Case	28.2333	Accelerated	22	Male	458	49.4	44.5	0.6	43.3	44.1	49.6	0.2	44.8	45.7	49.9	0.5																									1		0.9	0.9	0.8
79	61	Primary Case	57.0333	Non Accelerated	21	Female	448	55.2	51.5	1.8	51.4	53.8	56.3	1.1	49.9	52.3	54.9	-0.3	50.7	53.1	55.8	0.6	50.1	52.9	55.8	0.6	50.6	54	54.4	-0.8													0.5	0.4	0.4		0.3	0.3	0.2
80	61A	Duplicate Case	9.3	Accelerated	25	Female	466	50.8	46.6	2.4	44.7	47	49.7	-1.1																													0.5
81	62	Primary Case	102.333	Non Accelerated	19	Male	440	65.1	61.9	4.8	58.4	61.7	64.2	-0.9	62.1	63.3	65.6	0.5	58.4	61.7	64.2	-0.9												59.6	64.7	66.6				62.8	65.3	69.9	0.2	0.25		0.5	0.3	0.5
83	63A	Primary Case	53.6667	Non Accelerated	18	Female	460	54.1	51	3.6	47.1	50.2	51.5	-2.6	45.6	48.8	50	-4.1	44.9	48.3	49.5	-4.6	46.3	49.7	50.5	-3.6																	0.3		0.2	0.3	0.3		0.333333
84	64A	Primary Case	-1400.2	Accelerated	27	Male	423	51.8	47.15	4.9																																	0.8
85	65	Primary Case	13.3	Non Accelerated	28	Male	445	60.6	51.55	8.9	49.1	51.8	56.3	-4.3																													0.6			0.5
86	66	Primary Case	7	Non Accelerated	27	Male	475	55.8	45.95	4.9																																	0.67	0.67	0.67
87	67	Primary Case	80.9667	Non Accelerated	23	Female	474	48	45.25	3.1	42	45.1	46	-2	43.1	46.8	47.7	-0.3	41.5	44.9	45.8	-2.2	41.1	44.2	44.9	-3.1																	0.8	0.8		0.7	0.8	0.8	0.7
88	68	Primary Case	1.73333	Non Accelerated	21	Male	485	51.1	49.1	3.6																																	0.67
89	69	Primary Case	2.6	Non Accelerated	22	Female	412	53.7	49.25	4.1																																	0.5
90	70	Primary Case	18.3333	Non Accelerated	29	Male	410	60	51.7	9.8	51.8	54.5	56.8	-3.2																													0.6	0.4	0.6	0.67
91	70A	Duplicate Case	1.53333	Non Accelerated	30	Male	456	46.8	42.3	3																																	0.8
92	71	Primary Case	29.8667	Non Accelerated	31	Male	434	51.6	46.55	1.9	45.8	47.5	52.6	1	46.7	48	52.3	0.7																									0.6	0.8	0.67	0.6	0.8
93	71A	Duplicate Case	1.03333	Accelerated	34	Male	455	48.2	43.95	0.9																																	0.5
94	72	Primary Case	69.4667	Non Accelerated	23	Male	440	57.8	47.95	1.3	48.3	46.7	55.1	-2.7	47.3	48.2	53.6	-4.2	48.5	49.7	54.9	-2.9					46.8	48.1	52.9	-4.9	46.8	47.8	52.7										0.6	0.4		0.6	0.5	0.6	0.5
95	73	Primary Case	14.6667	Non Accelerated	25	Male	449	53.6	42.8	2.6	44.3	41.9	51.7	-1.9																													0.5	0.9	0.8
96	75	Primary Case	5.83333	Non Accelerated	20	Female	447	56.1	45.3	2.6																																	0.67	0.6
97	76	Primary Case	38.5	Non Accelerated	25	Male	464	50.2	45.5	3.2	43.5	46.5	47.6	-2.6	42.7	45.9	46.9	-3.3	44.1	45.2	48.1	-2.1																					0.9	0.7	0.7		0.8	0.8
98	76A	Duplicate Case	40.8333	Non Accelerated	25	Male	451	60.1	51.45	8.1	48.6	53.4	56.2	-3.9	47.1	51.1	54.1	-6	48.8	50.1	55.9	-4.2																					0.5	0.6		0.6	0.6	0.7
99	77	Primary Case	94.4	Non Accelerated	19	Male	470	55.6	50.1	5.6	47.5	52.7	55.8	0.2	49.4	52.6	54.1	-1.5	48.4	51.6	52.8	-2.8	49.1	52.1	53.4	-2.2	48.1	51.1	52.3	-3.3	49.8	53.4	54.2				49.5	53.1	54.2				0.7		0.7	0.7	0.7	0.7	0.7
100	77A	Duplicate Case	61.8333	Non Accelerated	22	Male	472	52.9	49.95	3.3	49.2	52.6	53.5	0.6	45.8	49	49.4	-3.5	46.4	49.8	49.8	-3.1					46.2	49.2	49.5	-3.4													0.7			0.7	0.5	0.5
101	78	Primary Case	24.8667	Non Accelerated	26	Male	456	55.5	46.8	2.2	46	47.7	53.5	-2																													0.6	0.6		0.8
102	78A	Duplicate Case	20.8333	Non Accelerated	27	Male	472	54.2	48.5	1	45.7	46.6	51.7	-2.5																													0.66	0.6		0.6
103	79	Primary Case	31.9	Non Accelerated	26	Female	497	50.3	46.9	1.6	43.9	45.4	48	-2.3	43.1	44.7	47.2	-3.1	43	44.6	47.1	-3.2																					1		1	1	1	0.8
104	79A	Duplicate Case	0.0333333	Accelerated	28	Female	483	51.2	46	2.2	44.6	46.5	51	-0.2																													0.7			0.7
107	83	Primary Case	24.2667	Non Accelerated	36	Male	471	51.9	47	3	43.7	47.5	50.9	-1	43.8	47	50.7	-1.2																									0.4	0.4		0.66	0.9
108	84	Primary Case	29.1333	Non Accelerated	21	Female	417	53	46.9	2.2	44.5	46.2	49.2	-3.8	43.7	45.4	48.3	-4.7	43.5	45.3	47.7	-5.3																					0.6		0.8	0.7	0.7	0.7
109	85	Primary Case	2.76667	Non Accelerated	19	Female	353	83.5	70.65	14.5																																	0.1	0.2
110	86	Primary Case	40.9333	Non Accelerated	24	Male		51	45.05	0.3	45.7	46.1	49.6	-1.4																													0.6			0.67
112	87A	Primary Case	34.1667	Accelerated	19	Male	482	50.1	48.45	2.3	45.9	49	49.6	-0.5					46.2	49.3	50.1	0																					0.5	0.7		0.7		0.7
113	88	Primary Case	14	Non Accelerated	29	Male	521	58	50	2.4	46.3	49.8	54.6	-3.4																													0.4	0.4	0.6
114	89	Primary Case	36.8667	Non Accelerated	20	Male	454	63.1	56.85	3.7	59.8	56.7	61.3	-1.8	59.8	57.5	60.3	-2.8	57.6	59.9	61.3	-1.8																					0.2		0.2	0.33	0.33	0.2
115	89A	Duplicate Case	7.46667	Accelerated	22	Male	523	49.3	45	3.2	43.9	46.6	48.5	-0.8																													0.9	0.7	0.7	0.7
116	90	Primary Case	33.2667	Non Accelerated	30	Male	438	44.8	40.25	2.3	42.3	45	47.7	2.9	39.5	41.6	45.7	0.9																									0.8	0.67	0.6	0.8	0.6
117	90A	Duplicate Case	0.333333	Accelerated	33	Male	441	48	43.4	3.4																																	0.4
118	91	Primary Case	37.7	Non Accelerated	21	Male	446	59	53.5	3.4									50	55.1	58.7	-0.3																					0.25	0.4				0.5
119	92	Primary Case	83.7667	Non Accelerated	24	Female	463	57.3	48.3	2	46.4	48.9	54.2	-3.1	45.5	48.3	53.2	-4.1	45.5	48.2	52.5	-4.8					44.9	46.8	51.9	-5.4				46.4	48.3	52.8							0.5	0.6	0.6	0.6		0.67
120	93	Primary Case	115.967	Non Accelerated	19	Female	435	51.5	45	5.8	44.5	49.1	50.4	-1.1	42.8	47.3	49.9	-1.6	44.5	49.1	50.4	-1.1	43.1	47.5	49.1	-2.4	42.4	46.9	48.8	-2.7										42.6	46.7	47.7	0.5	0.3	0.5	0.6	0.5	0.5	0.6
121	93A	Duplicate Case	78.5	Non Accelerated	22	Female	461	45.8	41.75	3.3	40.5	44.5	46.7	0.9																	37.2	40.6	42.9										0.67			0.67
122	94	Primary Case	23.8	Non Accelerated	25	Female	441	50.4	48.15	3.1	46.3	50.4	51.3	0.9																													0.6			0.33
124	95A	Primary Case	21.6333	Non Accelerated	18	Male	424	50.6	46.55	3.5	44.1	47.3	49.7	-0.9	44.4	47.5	49.7	-0.9																									0.67	0.67	0.67	0.8	0.6
125	96	Primary Case	6.2	Non Accelerated	33	Male	369	53.8	50.55	4.3																																	0.3	0.5
126	97	Primary Case	20.2	Non Accelerated	26	Male	401	65.5	48.75	4.1	47.4	51.8	55	-10.5																													0.4	0.5		0.6
127	97A	Duplicate Case	14.6	Non Accelerated	27	Male	425	50	45.95	1.9	43	44	47	-3																													0.67			0.67
128	98	Primary Case	0.0333333	Non Accelerated	28	Female	430	61.1	50.05	7.3																																	0.4
129	99	Primary Case	63.9667	Non Accelerated	19	Female	492	45.8	43.75	1.1	44.4	43	45.3	-0.5													44	45.3	45.7	-0.1													0.6	0.8	0.67
130	100	Primary Case	21.3333	Non Accelerated	19	Male	425	52.1	49.35	2.7	41.6	43.2	46	-6.1	44.2	46	47	-5.1																									0.4	0.3	0.6	0.8	0.33
131	100A	Duplicate Case	14.9333	Non Accelerated	20	Male	464	50.3	47.5	1.8	44	45.5	46.7	-3.6																													0.6	0.6	0.8	0.33
132	101	Primary Case	0	Non Accelerated	30	Male	453	48.3	45.25	1.7
133	102	Primary Case	63	Non Accelerated	27	Female	479	58.9	53.35	2.9	50.9	53.3	56.6	-2.3	50.1	52.8	56.6	-2.3	46.8	49.2	54.5	-4.4	49.5	51.5	55.1	-3.8	51.5	53.6	56.2	-2.7	48.7	51	55.1										0.4	0.3	0.33	0.3	0.4	0.4	0.4
134	102A	Duplicate Case	54.9333	Non Accelerated	28	Female	513	55.1	49	3.4	47.1	49.8	53.7	-1.4	44	46.5	50.9	-4.2	44.3	47.4	51.4	-3.7	45.8	48.9	53.1	-2	42.4	45.7	49.3	-5.8													0.5	0.5	0.5	0.7	0.7	0.7	0.7
137	104	Primary Case	50.4	Non Accelerated	26	Male	472	59.5	51.8	3.2	51.7	54.6	57.8	-1.7	50.9	54.4	58.2	-1.3	48.1	51.5	55.4	-4.1	50.3	55.3	58.7	-0.8																	0.5		0.6	0.8	0.7	0.7
138	104A	Duplicate Case	37.3333	Non Accelerated	27	Male	378	67.1	61.6	5	60.6	65.9	68.6	1.5	61.2	69	69.7	2.6	61.4	67	70.7	3.6																					0.4	1	0.63	0.7	0.7
139	105	Primary Case	78.8667	Non Accelerated	47	Male	403	53.5	47.85	1.1	44.3	45.1	50.7	-2.8	44.9	46.2	51.5	-2	43.7	45	49.4	-4.1									41.9	44	48.5										0.5	0.5	0.6	0.5	0.5	0.5
140	105A	Duplicate Case	76.5	Non Accelerated	47	Male	396	59.7	53.1	2.6	48	49.2	54.3	-5.4	46.8	47.6	52.3	-7.4	44.4	44.9	48.7	-11									45.8	49.5	50.7										0.5	0.6	0.6	0.8	0.6	0.6
142	108	Primary Case	58.2333	Non Accelerated	25	Male	446	55.5	50.5	3	43.5	48.8	52.2	-3.3													43.7	47.3	50.8	-4.7													0.6	0.33	0.33	0.4
143	109	Primary Case	14.5333	Non Accelerated	20	Female	336	78	64.8	12.2	65.2	59.4	68.9	-9.1																													0.17	0.05
144	110	Primary Case	34.3	Non Accelerated	20	Male	453	60.1	50	10.2	48.3	51.5	56.2	-3.9																													0.6	0.5	0.6	0.6
145	111	Primary Case	57.7	Non Accelerated	29	Male	439	60	56.55	5.3	53.9	56.8	56.9	-3.1	55.4	58.1	58.5	-1.5	56.1	58.5	58.8	-1.2	57.1	59.8	60.1	0.1																	0.8			0.8	0.8	1	1
146	111A	Duplicate Case	15.4667	Accelerated	32	Male	457	57.3	55.6	1	55.8	57.1	58.1	0.8																													0.4	0.6		0.5
147	112	Primary Case	0.833333	Non Accelerated	27	Female	429	53.6	52	1.8																																	0.4
148	113	Primary Case	80.4333	Non Accelerated	24	Female	487	57.4	44.6	2	43.4	45.6	50	-7.4	43.2	45.1	47.5	-9.9	43.3	45.3	49.3	-8.1	44.3	46.3	51.9	-5.5	46.3	47.7	54.8	-2.6													0.5	0.5	0.6	0.6	0.7	0.8	0.6
149	113A	Duplicate Case	54.7333	Non Accelerated	27	Female	410	56.4	52.35	3.3	56.8	61.8	66.7	10.3	56.1	60.5	65.3	8.9																									0.3	0.9		0.2	0.05
150	114	Primary Case	23.4667	Non Accelerated	26	Male	450	49.6	46.7	1.8	44.6	46.2	47.4	-2.2	45.2	47.1	48.1	-1.5																									0.67		0.67		0.67
151	114A	Duplicate Case	15.0667	Non Accelerated	27	Male	441	51	47.2	2.4	46.1	50.5	52.9	1.9																													0.8			0.8
152	115	Primary Case	43.5333	Non Accelerated	27	Male	471	54.7	46.25	2.3	52.6	53	55.5	0.8																													0.5		0.5	0.5
153	116	Primary Case	93.1	Non Accelerated	33	Female	471	53.8	45.45	2.9	44.3	46	50	-3.8									43.6	45.8	49.3	-4.5	44.7	46.4	49.9	-3.9	45.8	47.1	50.7	43.5	44.9	48.5	45.3	46.8	49.9				0.8	0.8	0.8	0.9			0.8
154	117	Primary Case	45.1	Non Accelerated	35	Female	422	53	51.1	3.8	48.5	52.4	52.8	-0.2	48.2	51.5	51.7	-1.3	48.4	51.8	52.5	-0.5																					0.33		0.5	0.6	0.5	0.5
155	118	Primary Case	36.5667	Non Accelerated	33	Female	420	52.7	48.95	4.9	43.2	47.3	48	-4.7	42.9	47.2	48.4	-4.3																									0.17	0.2	0.3	0.5	0.4
156	119	Primary Case	78.4	Non Accelerated	21	Male	470	52	48.85	5.3	45	50.8	52.1	0.1	44.3	49.5	49.9	-2.1	45.1	50.3	50.7	-1.3	43.9	49	49.3	-2.7	44	49.1	49.2	-2.8	44.7	49.6	49.8										0.7	0.8	0.8	0.8	0.8		0.8
157	120	Primary Case	6.3	Non Accelerated	20	Female	381	59.8	54.8	3	51.9	55.6	58.1	-1.7																													0.5	0.2		0.4
158	201	Primary Case	49.9333	Non Accelerated	36	Female	423	52.1	46.4	3.4	42.8	46.1	50	-2.1	42.7	45.5	49.5	-2.6	42.3	45.3	49.2	-2.9	41.9	45.3	48.5	-3.6																	0.25	0.6	0.9	0.5	0.5		0.6
159	201A	Duplicate Case	40.3667	Accelerated	37	Female	362	61.5	59.6	1.6	53	58.2	61.9	0.4	57.1	58.3	60.1	-1.4	55.9	57.1	61.1	-0.4																					0.05	0.1	0.2	0.2		0.125
160	202	Primary Case	12.5	Non Accelerated	33	Male	479	49.1	44.05	4.7	39.1	44	46.7	-2.4																													0.66	0.8	0.6	0.8
161	203	Primary Case	18.4333	Non Accelerated	29	Male	462	51.2	44.6	1.6	42.7	44.4	48.9	-2.3																													0.66	0.4	0.5	0.5
162	204	Primary Case	58.7333	Non Accelerated	23	Male	489	45.9	41.65	1.9	42.6	44.9	47.8	1.9	39.8	41.1	44.6	-1.3	40	41.5	44.7	-1.2	41.2	42.6	46.1	0.2																	0.66	0.7	0.8	0.8	0.8
163	204A	Duplicate Case	45.0667	Accelerated	24	Male	500	43.6	40.4	0.6	40.5	41	43.1	-0.5	40.3	41	43.3	-0.3	41.3	41.8	44.4	0.8																					1	1	1	1
164	205	Primary Case	37.9333	Non Accelerated	31	Male	485	55.1	50.75	1.5									46.4	48.6	53	-2.1																					0.6	0.8	0.7			0.6
165	206	Primary Case	26.0667	Non Accelerated	21	Male	482	52.3	46.35	3.5	44.3	47.2	50.9	-1.4	41.8	45.2	48.8	-3.5																									0.4	0.6		0.6	0.6
167	208	Primary Case	70.1	Non Accelerated	35	Male	442	58.3	54.45	1.3	50.8	52.3	57.1	-1.2	51.1	52.2	57.2	-1.1	50.3	51.5	57	-1.3	53.6	54.4	59.6	1.3	51.5	52.1	57.3	-1													0.8	0.8	0.9	0.7	0.7	0.5	0.7
168	209	Primary Case	6.66667	Non Accelerated	21	Female	453	49.1	45.5	1.6																																	0.5	0.6
169	210	Primary Case	39.7	Non Accelerated	21	Male	487	54.6	48.45	3.7	42.8	46.1	49.3	-5.3	42.9	46	49	-5.6	42.3	45.7	46.9	-7.7	45.4	47	49.2	-5.4																	0.6	0.5		0.6	0.5	0.6	0.5
170	210A	Duplicate Case	33.2333	Accelerated	22	Male	449	53.8	50.45	2.1	48.6	50.9	53.8	0	50	53.8	56.1	2.3	50.8	54.6	56.6	2.8																					0.4	0.2	0.5	0.4	0.3	0.3
171	211	Primary Case	63.4667	Non Accelerated	30	Female	430	53.1	48.85	2.9	48.2	52.3	54.1	1	46.7	50.4	52.2	-0.9	46.5	49.1	51.4	-1.7	47.4	50.2	51.7	-1.4	46.5	49.4	51.6	-1.5													0.6	0.3	0.6	0.7	0.6	0.6	0.6
172	211A	Duplicate Case	28.6	Accelerated	32	Female	448	50.6	47.7	3.4	48.3	52	54	3.4	47	50.7	52.2	1.6	46.6	50.2	52	1.4																					0.7		0.5	0.5	0.5	0.5
173	212	Primary Case	64.2	Non Accelerated	18	Male	498	47.3	44.15	0.5	43.7	44.4	47.5	0.2									41.7	42.9	45.1	-2.2	41.9	43.2	45.1	-2.2													0.4			0.6			0.8
174	213	Primary Case	14.6667	Non Accelerated	19	Female	482	55.2	53.15	2.1	50.2	51.9	52.5	-2.7																													0.25
175	213A	Duplicate Case	0	Non Accelerated	20	Female	498	50	47.95	1.9																																	0.6
178	215	Primary Case	44.4	Non Accelerated	30	Male	477	49.1	44.75	3.7	44.5	48.2	50	0.9	42.2	45.7	47.3	-1.8	42.8	46.5	48.6	-0.5	42.8	46.5	48.6	-0.5																	0.7	0.5	0.6	0.67	0.7	0.6	0.7
179	215A	Duplicate Case	0.933333	Accelerated	34	Male	488	52.2	46.8	4.8																																	0.6
180	216	Primary Case	37.3	Non Accelerated	30	Male	447	41.8	38.85	1.1	38.1	39.1	41.8	0	38	39.2	41.8	0	37.1	38.6	41.1	-0.7	38.6	40.3	42.8	1																	0.8	0.6	0.7	0.8	0.8	0.8	0.8
181	216A	Duplicate Case	30.1	Accelerated	32	Male	441	46.7	43.55	0.9	42	43.4	45.8	-0.9	40.6	41.4	43.9	-2.8	42.4	43.2	45.9	-0.8																					0.8		0.7	0.8	0.8	0.8
182	217	Primary Case	44.8	Non Accelerated	21	Male	444	49.3	45.05	2.5	43.1	45.7	48.6	-0.7	41.8	44.7	47.8	-1.5	42.9	45.6	49	-0.3	41.9	44.3	47.4	-1.9																	0.5	0.6	0.8	0.8	0.8	0.7	0.7
183	217A	Duplicate Case	19.9	Accelerated	23	Male	470	45.4	43.5	1	42.2	43.2	44.6	-0.8																													1		1	1
184	218	Primary Case	54.0333	Non Accelerated	29	Male	334	62.5	60.1	3.2	56.5	60.2	62.4	-0.1	58	60.9	62.5	0					49.9	52.5	55.4	-7.1																	0.8			0.67	0.3	0.3
185	219	Primary Case	32.9	Non Accelerated	19	Female	463	51.7	48.2	6	44.6	50.8	51.1	-0.6	45.5	51.7	52.2	0.5	44.6	50.7	51	-0.7																					0.33	0.5	0.5	0.5		0.4
186	219A	Duplicate Case	20.0667	Non Accelerated	19	Female	462	49.4	46.65	4.3	43.5	47.9	48.4	-1	46.3	50.6	51.2	1.8																									0.5				0.6
188	221	Primary Case	58.0333	Non Accelerated	22	Male	452	57.9	50	4.8																	47.1	50.9	55.9	-2													0.5	0.4
193	225	Primary Case	49.7	Non Accelerated	24	Male	390	50.7	47.35	3.1	43.5	46.4	49.3	-1.4	42.1	44.9	47.3	-3.4	41.8	44.6	46.9	-3.8	41.2	44.2	46.7	-4																	0.66	0.66		0.67	0.8	0.8	0.9
194	225A	Duplicate Case	12.3667	Accelerated	27	Male	395	50.1	44.6	4.6																																	0.7		0.6
195	226	Primary Case	46.5667	Non Accelerated	38	Male	469	54.8	50.4	3.4	43.4	46	47.5	-7.3	43.4	46	47.6	-7.2	42.4	44.6	46.2	-8.6																					0.9	0.8	0.9	0.9	1	0.7	0.6
196	227	Primary Case	50.3667	Non Accelerated	28	Female	455	58	51.15	2.1	49.3	51.1	58	0	48.3	50.3	55.9	-2.1	48.5	50.6	56.1	-1.9	51	53.8	59.7	1.7																	0.4	0.33	0.5	0.5	0.6	0.7	0.6
197	227A	Duplicate Case	27.3667	Accelerated	30	Female	502	48.5	45.9	1.6	44.7	46.6	48.4	-0.1	46.4	48.4	50.6	2.1																									0.9			1	0.9
198	228	Primary Case	53.6667	Non Accelerated	26	Male	376	66.8	62.45	2.3					56.1	59.9	64.6	-2.2					58	62.3	66.3	-0.5																	0.5	0.8	0.3		0.7		0.2
199	228A	Duplicate Case	25.0333	Accelerated	28	Male	451	55.6	49.05	2.3	50.2	52.6	58.2	2.6																													0.5			0.6
200	229	Primary Case	40.9667	Non Accelerated	26	Male	399	67	59.4	8.2	55	59.5	60.6	-6.4	64.5	60.4	66.7	-0.3	59.7	61.3	64.7	-2.3	56.1	63.3	67.8	0.8																	0.4		0.5	0.2	0.2	0.3	0.125
201	230	Primary Case	42.2333	Non Accelerated	35	Male	361	56.9	51.15	4.1	44.4	51.3	53.4	-3.5	45.2	48.7	51.6	-5.3	43	48.7	49.5	-7.4	43.8	48.4	50.5	-6.4																	0.4		0.4	0.4	0.4	0.3	0.3
202	230A	Duplicate Case	20.0667	Accelerated	37	Male	454	48.5	43.3	4.6	41.4	45.5	47.7	-0.8	41.4	45.8	48.4	-0.1																									0.6			0.6	0.6
203	231	Primary Case	53.4667	Non Accelerated	21	Male	455	52	46.5	4.6					45	50.8	53.9	1.9	43.9	44.8	48.5	-3.5	42.1	45.1	49.1	-2.9																	0.8	0.5	0.7			0.8	0.9
204	231A	Duplicate Case	28.8333	Accelerated	23	Male	458	53.1	46.75	5.3	43.5	47.4	51.6	-1.5	45.5	50.1	54.4	1.3																									0.5			0.8	0.8
205	233	Primary Case	20.0667	Non Accelerated	19	Male	430	59	53.45	1.9	49.3	51.9	56.1	-2.9	51.5	54	59	0																									0.33		0.4		0.3
206	234	Primary Case	27.9667	Non Accelerated	26	Female	408	66.9	60.7	5.2	59.2	62.9	66.2	-0.7	58.8	60.2	63	-3.9	56.6	58.7	63	-3.9																					0.4			0.4	0.1	0.2
207	234A	Duplicate Case	13.1667	Accelerated	28	Female	460	51.9	46.6	2.6	47.6	50.1	53.6	1.7																													0.6			0.5
208	235	Primary Case	-0.966667	Non Accelerated	25	Female	420	52.1	46.15	2.3																																	0.5	0.6
209	236	Primary Case	-21.9667	Non Accelerated	25	Male	432	50.2	45.2	3																																	0.67
210	237	Primary Case	19.7333	Non Accelerated	23	Male	441	61.4	56.2	1.6	52	54.8	58.1	-3.3																													0.67		0.6	0.67
211	238	Primary Case	42.8333	Non Accelerated	23	Male	464	55.3	49.25	2.3	46.1	49.3	53.5	-1.8	45.4	48.2	53	-2.3	45	48.2	52.7	-2.6	44.2	47.5	51	-4.3																	0.5	0.5		0.5	0.6	0.6	0.6
212	238A	Duplicate Case	14.6	Accelerated	25	Male	523	47	44.7	0.8	43.8	45.2	47.8	0.8																													0.8			0.8
213	239	Primary Case	46.1	Non Accelerated	18	Male	351	67.6	62.8	2.6	60.2	61.6	62.9	-4.7	58.5	61.3	64	-3.6	58.4	61.7	63.7	-3.9	46	51.1	51.8	-15.8																	0.2	0.2		0.2	0.2	0.1	0.125
214	239A	Duplicate Case	27.4667	Accelerated	20	Male	457	53.2	49.85	3.9	45.9	51.4	51.7	-1.5	47.5	52.8	53.5	0.3																									0.5	0.5	0.6	0.5	0.5
215	240	Primary Case	0.933333	Non Accelerated	24	Female	432	54.3	49.7	4.2																																	0.5
216	241	Primary Case	43.9	Non Accelerated	27	Male	375	63.6	61.2	3.2	52.1	55.5	58.6	-5	53.4	54.1	58	-5.6	43.7	48.6	51.2	-12.4																					0.3			0.3	0.3	0.3
217	241A	Duplicate Case	31.5333	Accelerated	28	Male	412	55.8	49.75	4.3	46	49.6	53.8	-2	45.5	49.6	53.5	-2.3																									0.5			0.5	0.6
218	242	Primary Case	32.1667	Non Accelerated	18	Male	429	46.1	44.6	1.8	40.6	42.4	42.8	-3.3	38.9	41.4	42.9	-3.2	38.1	40.4	42.3	-3.8																					0.67	0.6	0.67	0.8	0.6	0.4
219	243	Primary Case	14.5667	Non Accelerated	33	Female	448	49.5	45.25	2.7	42.2	44.9	46.4	-3.1
220	244	Primary Case	24.2667	Non Accelerated	33	Male	420	58.6	51.45	3.3	47.2	50.4	55.3	-3.3	47.8	51.2	56	-2.6																									0.5	0.4	0.5	0.6	0.5
221	245	Primary Case	42.9333	Non Accelerated	21	Male	462	52.2	49.1	2.8	47.2	49.6	51.1	-1.1	47	49.5	51.3	-0.9	46.1	48.5	50.7	-1.5																					0.4			0.5	0.6	0.6
222	245A	Duplicate Case	-1397.47	Accelerated	24	Male	435	52.9	48.4	2.2																																	0.6
223	246	Primary Case	23.3333	Non Accelerated	25	Male	417	67.4	59.7	2.2	59.7	62.8	68.3	0.9	46.9	48.9	61.8	-5.6																									0.3	0.4		0.4	0.3
224	247	Primary Case	14.3	Non Accelerated	35	Male	435	60.3	55.55	2.3	54	55.8	57.9	-2.4																													0.5	0.5	0.5	0.4
225	247A	Duplicate Case	3.66667	Accelerated	36	Male	480	49.4	46.1	2																																	0.9
226	248	Primary Case	27.5333	Non Accelerated	22	Male	505	52.9	47.7	3.2					45.2	49.2	52.7	-0.2																									0.5	0.5	0.7	0.7	0.7
227	249	Primary Case	72.5667	Non Accelerated	22	Male	401	59.8	52.05	5.1	49.3	55.1	60.1	0.3	49.1	54.7	59.3	-0.5	47.4	52.9	57.4	-2.4	47.8	52.2	57.1	-2.7	48.1	53.6	58.4	-1.4	46.6	51.2	55.9										0.5	0.6	0.6	0.7	0.7	0.7	0.7
228	249A	Duplicate Case	64.5	Accelerated	23	Male	486	45.7	44.9	0.6	45.3	45.5	46.7	1	44.6	45.3	45.7	0	44.6	45.4	46.3	0.6	46.3	46.3	47.5	1.8	44.6	45	45.8	0.1													1		1	0.9	1	1
229	250	Primary Case	26.0667	Non Accelerated	21	Female	455	50.7	46.4	2	44.8	46.4	50.6	-0.1	43.1	45.1	48.4	-2.3																									0.67	0.8	0.67	0.67
230	251	Primary Case	73.1333	Non Accelerated	29	Male	407	50.6	48.65	1.9	45.9	49.5	50.6	0																	48.2	50.7	52.5										0.6	0.5	0.5	0.67
233	253	Primary Case	25.2	Non Accelerated	39	Male		46.8	41.55	1.7	41.3	42.8	46.3	-0.5	40.4	41.9	46.9	0.1																									0.9				0.8
234	254	Primary Case	51.2667	Non Accelerated	30	Female	406	57	53.2	1	48	48.4	53.4	-3.6	48.5	48.8	52.1	-4.9	52	53	57.5	0.5	48.1	49.2	51.3	-5.7																	0.1		0.3	0.3	0.6	0.5	0.6
235	255	Primary Case	5	Non Accelerated	20	Male	468	54.2	50.3	2.8																																	0.5	0.4
236	256	Primary Case	18.3667	Non Accelerated	31	Female	462	58.6	51.5	2	48.9	50.9	56	-2.6	49	51.1	55.7	-2.9																									0.6	0.6	0.67		0.67
237	256A	Duplicate Case	9.83333	Accelerated	32	Female	500	48.1	45.45	1.5	47.2	49.1	50.6	2.5																													0.8			0.8
238	257	Primary Case	27.5333	Accelerated	20	Female	407	49.8	45.25	2.5	46.5	49.9	52.8	3	44.1	46.4	49.4	-0.4																									0.67	0.67	0.8	0.67	0.8
239	257A	Duplicate Case	18.4667	Accelerated	20	Female	411	50.9	46.85	2.1	44.8	46.7	49	-1.9																													0.8		0.6	0.8
240	258	Primary Case	39.9	Non Accelerated	23	Male	413	56.6	52	2.8	48.1	50	53.4	-3.2	45.4	46.7	50.8	-5.8	45.7	47	50.8	-5.8																					0.6	0.33	0.5	0.7	0.8	0.7
241	258A	Duplicate Case	22.8333	Accelerated	25	Male	401	57.5	54.4	2.4	50.4	52.7	54.8	-2.7																													0.5	0.5		0.5
242	259	Primary Case	30.2	Accelerated	36	Female	389	59.3	53.9	2.8	49.9	52.4	56.2	-3.1	50.7	54.2	57.5	-1.8	51.3	54.4	57.5	-1.8																					0.7		0.4	0.5	0.5	0.5
243	259A	Duplicate Case	16.3	Accelerated	37	Female	415	49.8	46.25	3.9	46	49.3	50.3	0.5																													0.7	0.7		0.7
244	260	Primary Case	26.7333	Non Accelerated	31	Female	429	63.7	59.9	1.4	58.8	61	63.3	-0.4	59.5	61.2	63.7	0	56	57.7	59.4	-4.3																					0.2	0.2	0.2	0.8	0.2	0.2
245	260A	Duplicate Case	11.5333	Accelerated	32	Female	417	63.4	60	1.2	59.3	60.9	63.8	0.4																													0.4		0.3	0.3
246	261	Primary Case	13.6333	Accelerated	33	Male	381	59.3	52.5	3.2	48.1	50.2	54	-5.3																													0.6	0.6	0.6	0.5
247	262	Primary Case	41.2333	Non Accelerated	23	Male	365	58.1	52.8	1.6	53.6	56.9	60.2	2.1	53.6	55.6	60.2	2.1	55.1	57.3	62.6	4.5	53.7	55.2	58.9	0.8																	0.5		0.3	0.3	0.4	0.5
248	262A	Duplicate Case	38.0667	Accelerated	23	Male	389	54.5	48.95	3.3	47.1	49.8	53.7	-0.8	45.8	48.9	52.3	-2.2	45.1	48.6	51.8	-2.7																					0.5	0.5	0.6	0.6	0.5	0.5
249	263	Primary Case	0	Non Accelerated	31	Male	431	58.7	53.45	2.9																																	0.3
250	264	Primary Case	7.83333	Non Accelerated	18	Male	397	60.3	53.75	1.5																																	0.8		0.8
251	264A	Duplicate Case	0.933333	Accelerated	18	Male	433	51.7	47.75	0.9																																	0.8
252	265	Primary Case	58.3333	Accelerated	28	Female	453	55.6	52.3	4.2	49.1	53.1	54.4	-1.2	49.1	53	54.3	-1.3	47.2	50.9	51.9	-3.7	48.5	52.5	54	-1.6	48.7	52.7	54.2	-1.4													0.3	0.4	0.5	0.5	0.5	0.5
253	265A	Duplicate Case	50.1667	Accelerated	28	Female	492	49.1	44.4	2.4	44.2	46.7	50.3	1.2	43.5	46.1	49.8	0.7	45.6	48.1	51.7	2.6	43.7	46.1	50	0.9																	0.8		1	0.9	0.9		1
254	267	Primary Case	35.0333	Non Accelerated	18	Male	426	58.2	50.4	5.4	45.9	51.4	56.2	-2	45.8	51.5	56.2	-2	48.1	53.6	58.8	0.6																					0.5			0.6	0.5	0.5
255	268	Primary Case	2.33333	Non Accelerated	27	Male	454	52.9	49.1	1.2																																	0.5	0.5
258	270	Primary Case	66.5333	Accelerated	25	Female	359	58	52.05	3.9	53.5	56.8	61.6	3.6	54.2	56	60.1	2.1	51.7	56	60.6	2.6	53.7	56.6	62	4	52.5	53.1	58.1	0.1													0.5	0.3	0.4	0.5	0.5	0.5	0.5
259	270A	Duplicate Case	56.0667	Accelerated	25	Female	456	50.8	46.1	4.8	42.7	47.4	49.8	-1	42.9	47.7	50.3	-0.5	42.8	47.7	50.2	-0.6	41.9	46.4	49	-1.8	44.2	49.2	51.8	1													0.7	0.7	0.8	0.7	0.8	0.8	0.8
260	271	Primary Case	5.13333	Non Accelerated	20	Male	408	51.7	46.2	2.2																																	0.4	0.6
261	271A	Duplicate Case	0	Accelerated	21	Male	453	47.9	43.7	1.4																																	0.67
262	272	Primary Case	54.8333	Non Accelerated	21	Female	419	61.3	55.1	5	52.4	53.6	57.2	-4.1					53.8	55.5	60.2	-1.1	51.9	52.9	56.2	-5.1	55.1	56.5	60.5	-0.8													0.17	0.13	0.13	0.3		0.3	0.3
263	272A	Duplicate Case	47.6	Accelerated	22	Female	425	58	52.3	3					48.8	52.8	56.6	-1.4	48.4	50.3	53.3	-4.7	48.9	52.8	56.6	-1.4																	0.17	0.3	0.4		0.4	0.4	0.5
264	273	Primary Case	36.6667	Non Accelerated	30	Male	423	60.2	56.1	5	54.2	57.6	58.5	-1.7	52.2	56.8	57.6	-2.6																									0.3		0.2	0.1	0.3
265	273A	Duplicate Case	34.1	Accelerated	30	Male	420	56.8	53.6	3.6	52.4	54.8	55.9	-0.9	48.6	51.6	54.8	-2																									0.8	0.4	0.3	0.8	0.3
266	274	Primary Case	25.1	Non Accelerated	40	Female	332	59.9	56.2	5.2					58.9	60.1	62.3	2.4																									0.1	0.5		0.5	0.6
267	274A	Duplicate Case	2.33333	Accelerated	42	Female	443	56.1	54.25	2.9																																	0.7
268	275	Primary Case	30.5667	Accelerated	30	Male	302	60.2	57.75	2.5	52.5	56	59.3	-0.9	51.9	53.9	55.9	-4.3																									0.3	0.3	0.5	0.3	0.3
270	276A	Primary Case	24.0333	Accelerated	19	Male	518	48.7	44.05	2.1	41.9	44.1	47.4	-1.3	42	44.1	47.7	-1																									1			0.9	0.9
271	277	Primary Case	36.4	Non Accelerated	19	Male	466	49.8	44.85	3.7	40.8	43.7	46.8	-3	40.2	43.3	46.5	-3.3	41.4	44.5	46.9	-2.9																					0.6	0.8	0.8	0.8	0.8	0.8
272	277A	Duplicate Case	24.7333	Accelerated	20	Male	452	46.9	43.85	3.5	42.2	45.3	47.1	0.2	42.6	45	46.7	-0.2																									0.6		0.8		1
273	278	Primary Case	50.4333	Non Accelerated	18	Male	492	50.8	44.65	2.5	42.3	45	48.4	-2.4	42.9	45.5	48.9	-1.9	42.6	45.2	48.8	-2	42.5	45.6	48.8	-2																	0.9			0.8	0.8	0.8
274	278A	Duplicate Case	43.7	Accelerated	19	Male	499	50.8	45.9	4					44.7	49.4	52.1	1.3	42.4	46.9	49.7	-1.1																					0.6	0.8			0.8
275	279	Primary Case	49.7667	Non Accelerated	30	Male	518	50.7	44.85	3.7	46.4	42.7	49.6	-1.1	41.4	46	49.6	-1.1	41	45.4	49.4	-1.3	40.6	44.9	48.5	-2.2																				1		0.7	0.7
276	280	Primary Case	34.5333	Accelerated	21	Male	453	49.5	45.55	2.3	42.7	45.2	47.7	-1.8	42.8	45.1	48	-1.5	44.2	45.6	49.5	0																					0.8	0.8	0.9	0.9	1	1
277	281	Primary Case	0.7	Non Accelerated	36	Male	491	58.6	54.1	1.6																																	0.5
278	282	Primary Case	86.9667	Non Accelerated	22	Male	472	56.4	45.3	3	44.8	46.7	51.2	-5.2	45.2	47.6	52.2	-4.2	46.3	49.4	53.2	-3.2	43.8	44.6	50.3	-6.1	46.4	47.6	53.1	-3.3	45.4	48.5	52.4	44.8	48.4	50.4							0.6				0.6	0.7	0.7
280	283A	Primary Case	37.3667	Accelerated	19	Female	526	44	42.75	0.9	42.1	43.2	45.2	1.2	42.1	43.9	46.7	2.7	42.9	45	48.1	4.1																					0.9	1	1			1
281	283A 2nd	Duplicate Case	8	Accelerated	22	Female	482	48.1	43.95	2.1																																	1	0.8	0.8
282	284	Primary Case	29.5	Accelerated	19	Male		50.6	46.55	6.7	44.4	51.4	52.1	1.5	44.1	50.5	51.5	0.9																									0.4	0.4	0.3	0.4	0.4
283	284A	Duplicate Case	24.2667	Accelerated	19	Male		50.1	47.8	2.4	44.9	47.5	49.3	-0.8	43.1	46.3	47.6	-2.5																									0.5		0.4	0.4	0.3
284	285	Primary Case	31.2667	Non Accelerated	24	Female	476	51.9	49.05	1.9					47.1	48.6	50.2	-1.7	46.5	48.2	49.9	-2																					0.8	0.6			0.5	0.7
285	286	Primary Case	2.96667	Accelerated	36	Male	305	63.1	58.05	1.7																																	0.5
286	287	Primary Case	33.4667	Accelerated	26	Female	466	50.7	47.15	1.1	43.1	44	45.1	-5.6					43.3	44	45.1	-5.6																					0.5	0.8	0.7	0.67		0.8
287	287A	Duplicate Case	31.1	Accelerated	26	Female	454	51.5	47.05	2.9	44.9	47.5	50	-1.5					44.9	47.1	49.6	-1.9																					0.33	0.5	0.67	0.67		0.8
288	288	Primary Case	21.7	Accelerated	20	Male	456	50	46.25	4.1	43.4	47.4	49.6	-0.4																													0.5	0.4
289	289	Primary Case	12.5	Accelerated	38	Female	441	51.3	48.15	1.3	47	48.5	50.3	-1																													0.5	0.8	0.6	0.6
290	290	Primary Case	1.06667	Accelerated	22	Female	447	53.8	49.7	3.8																																	0.67
291	291	Primary Case	37.5667	Accelerated	20	Male	389	64.2	58.5	2.8	53.9	55.9	57.6	-6.6					61	55.45	61.7	-2.5																					0.33	0.5	0.6			0.5
292	292	Primary Case	34.0667	Accelerated	23	Male	460	54.6	51.05	0.9	54.55	54.9	57.5	2.9	53.1	53.4	57.1	2.5	53.2	57.35	58.5	3.9																					0.4		0.4		0.4	0.4
293	293	Primary Case	30.7	Accelerated	28	Male	367	66.1	61.5	4	58.5	62.8	64.2	-1.9	58.2	61.7	62.8	-3.3																									0.67	0.7	0.8	0.1	0.125
294	293A	Duplicate Case	22.3	Accelerated	28	Male	382	60.6	56.4	3.8	53.2	56.7	59.1	-1.5	53	56.4	59.3	-1.3																									0.67	0.3	0.2	0.3	0.4
295	294	Primary Case	31.7333	Accelerated	22	Male	438	56.6	53.05	2.7	49.1	53.4	54.7	-1.9	46.7	51.6	52.2	-4.4	49.6	52.7	55	-1.6																					0.3	0.3		0.2	0.3	0.2
296	294A	Duplicate Case	4.6	Accelerated	22	Male	475	52.3	46.5	3.4	44.4	47.7	52.2	-0.1																													0.6		0.4	0.7
297	295	Primary Case	57.4333	Accelerated	25	Male	439	48.7	43.7	1.2	42.6	44.9	48.3	-0.4					43.1	44.4	48.1	-0.6	42.7	43.8	47.6	-1.1																	0.8	0.6	0.67	0.67		0.8	0.8
298	295A	Duplicate Case	21.8333	Accelerated	28	Male	499	43.8	42.7	0.8																																	1		1		1
299	296	Primary Case	35.7333	Accelerated	35	Male	330	68.2	62.75	5.5									58.3	62.1	66.8	-1.4																					0.8	1	1
300	297	Primary Case	27.2	Accelerated	27	Female	410	52.1	47.65	1.7					46.1	48.4	51.2	-0.9																									0.7				0.7
301	298	Primary Case	16.2667	Accelerated	65	Female	438	48.9	44.85	1.1	47.1	49	52.3	3.4																													0.6	0.6	0.5	0.5
302	299	Primary Case	7	Accelerated	36	Male	541	50.2	46.65	2.1																																	0.1		0.7
303	300	Primary Case	37	Accelerated	25	Male	447	59.5	53.25	3.1	48.7	51.7	55.4	-4.1	49.1	51.8	55.7	-3.8	50.1	53.5	58.9	-0.6																					0.5			0.6	0.6	0.7
304	300A	Duplicate Case	36.5333	Accelerated	25	Male	470	49.9	44.8	2.2	43.4	45.6	49.5	-0.4	43.7	46.2	50.1	0.2	43	45.1	48.9	-1																					0.7			0.9	0.9	0.7
305	301	Primary Case	31.7333	Accelerated	37	Male	450	51.4	46.55	1.9	44.7	46.2	50.6	-0.8	44.4	45.9	50	-1.4	44.4	45.8	50.1	-1.3																					0.67		0.67	0.67	0.8	0.8
308	303	Primary Case	16.3	Accelerated	33	Female	421	54.9	49.3	7	46.9	50.7	52.9	-2																													0.67	0.67	0.6	0.8
309	304	Primary Case	55.4333	Accelerated	23	Male	497	51.8	47.85	3.7	48.5	50.2	53.5	1.7	49.9	52.8	54.6	2.8	48.7	51.2	52.9	1.1	48.4	51.5	54.1	2.3																	0.6	0.5	0.5	0.5	0.5	0.6	0.7
311	306	Primary Case	41.7	Accelerated	26	Female	393	62.3	57.1	3	54.3	56.4	61	-1.3					53.6	55.6	59.9	-2.4																					0.5
312	307	Primary Case	21.3667	Accelerated	23	Male	388	56.9	53.3	3.2	54	57.9	59.5	2.6	50.4	53.6	55.9	-1																									0.5	0.5	0.5	0.5	0.8
313	307A	Duplicate Case	21.2333	Accelerated	23	Male	394	60.3	55.7	3.4	50.7	55.2	59	-1.3	50	54	56.5	-3.8																									0.5		0.5	0.7	0.7
314	308	Primary Case	26.1333	Accelerated	33	Female	457	48.5	43.4	2.6	43.2	45.8	49.9	1.4	43.1	46	50.6	2.1																									0.8			0.7	0.5
315	308A	Duplicate Case	22.4	Accelerated	33	Female	465	48.6	43.2	2.6	42.5	44.6	49.1	0.5	41.4	44.3	48	-0.6																									0.9			0.9	1
316	309	Primary Case	30.9	Accelerated	29	Female	484	53.2	50.15	2.9	49.8	53.3	54.9	1.7	47	51	52.2	-1	47.3	50.9	51.9	-1.3																					0.3		0.5		0.6	0.5
317	310	Primary Case	17.1333	Accelerated	26	Male	383	65.5	59.3	2.2	57.9	60.1	64.4	-1.1																													0.3	0.3	0.3	0.5	0.5
318	311	Primary Case	56.9333	Accelerated	24	Male	462	43.5	42.1	1	42.3	43.3	45	1.5	40.6	41.8	42.8	-0.7									41.7	42.6	43.5	0													0.8		0.8	0.7	0.7
319	311A	Duplicate Case	56.3667	Accelerated	24	Male	363	68.7	62.45	2.5	59.6	61.7	65	-3.7	54.7	59.6	61.6	-7.1									58.7	60.2	67.6	-1.1													0.2		0.2	0.2	0.2
322	313	Primary Case	4.9	Accelerated	34	Female	498	48.1	44.8	1.8																																	0.6	0.67
323	314	Primary Case	30.1	Accelerated	35	Female	422	59.1	52.8	5	50.9	55.2	57.6	-1.5	50.4	54.8	56.9	-2.2	50.7	55.2	58.4	-0.7																					0.6		0.5	0.4	0.4	0.4
324	314A	Duplicate Case	22.0333	Accelerated	36	Female	441	53	48.15	4.9	47.7	53.3	55.6	2.6	45.9	51.9	53.5	0.5																									0.6	0.7	0.7	0.7	0.7
325	315	Primary Case	-1369.47	Accelerated	34	Male	444	54.4	47.85	3.3																																	0.4
326	316	Primary Case	23.5667	Accelerated	23	Male	425	56.9	52.6	2					50.7	51.9	56.4	-0.5																									0.5	0.5			0.6
327	317	Primary Case	-1367.9	Accelerated	30	Male	439	47.9	44.15	5.7																																	0.8
328	318	Primary Case	1.46667	Accelerated	22	Female	463	54.5	48.8	2																																	0.67	0.67	0.8
331	320	Primary Case	-3.03333	Accelerated	24	Female	418	51.1	48.6	2.8																																	0.4
332	321	Primary Case	-1363.87	Accelerated	31	Male	467	53.9	48.05	2.3																																	0.9
333	322	Primary Case	17.1	Accelerated	26	Female	450	49.8	44.6	2.2	44	46.3	50.3	0.5	42.6	44.9	48.9	-0.9																									0.6	0.6	0.6	0.6	0.6
334	322A	Duplicate Case	11.8333	Accelerated	26	Female	474	46	42.05	3.3	41.6	45.7	47.8	1.8	41	45.2	47.4	1.4																									0.9	0.9		1	1
335	323	Primary Case	10.1667	Accelerated	23	Female	440	56.5	50.8	3.2	48.6	50.8	54.4	-2.1																													0.6		0.6	0.67
337	325	Primary Case	51.4667	Accelerated	22	Male	307	62.2	57.45	8.9					55	57.4	61.1	-1.1	54.8	59.5	64.2	2	54.8	59.2	62.7	0.5																	0.1	0.05			0.05	0.05	0.05
338	325A	Duplicate Case	47.6	Accelerated	22	Male	393	60.2	55.1	2.8	58.5	59.7	66.6	6.4	55.6	56.7	59.3	-0.9	54.7	57	61.9	1.7	58.6	60.4	66.6	6.4																	0.1		0.125	0.125	0.125		0.125
339	326	Primary Case	20.6333	Accelerated	35	Female	467	51.3	45.75	5.5	43.9	48.5	49.5	-1.8	43.3	48	48.9	-2.4																									0.4		0.4	0.4	0.5
340	327	Primary Case	26.7333	Accelerated	30	Female	357	61.5	57.55	3.3	53.9	58	58.9	-2.6	52.2	55.4	58.5	-3																									0.4	0.3	0.4	0.4	0.5
341	327A	Duplicate Case	13.0333	Accelerated	32	Female	512	54.4	48.95	3.1																																	0.7		0.8
342	328	Primary Case	11	Accelerated	19	Female	403	59.9	53.2	4.2	48.7	51.6	56.2	-3.7																													0.67	0.6	0.6	0.5
343	328A	Duplicate Case	-1385.57	Accelerated	20	Female	450	48.1	43.3	3.2																																	0.9
344	329	Primary Case	-1364.93	Accelerated	43	Female	431	51	46.15	4.1																																	0.8
345	330	Primary Case	57.5	Accelerated	24	Female	447	55.8	51.8	3.2	49.4	51.8	53.8	-2	50.5	53.6	56.1	0.3	50.9	53.4	56.2	0.4	48.3	50.3	51.9	-3.9	48	50.3	52.6	-3.2													0.6	0.5		0.5		0.7	0.4
346	331	Primary Case	6.53333	Accelerated	22	Male	472	54.7	49.65	1.7																																	0.67		0.6
347	332	Primary Case	-1371.9	Accelerated	23	Female	520	69.3	63.1	3																																	0.7
348	333	Primary Case	41	Accelerated	19	Female	434	69.3	61.35	4.1					56.8	65	67.5	-1.8	58.9	60.8	64.7	-4.6																					0.3	0.2	0.4		0.2
352	336	Primary Case	35.7	Accelerated	32	Male	429	56	51.65	3.5	47.2	50.3	52.6	-3.4	49.5	52.2	54.7	-1.3	50.3	53.7	55.7	-0.3																					0.4	0.5	0.5	0.5	0.5	0.7
353	336A	Duplicate Case	33.3667	Accelerated	32	Male	433	50.4	47.8	2.6	43.7	47.4	49	-1.4	45.2	49.7	51.5	1.1	45.9	50.3	51.7	1.3																					0.67		0.67	0.8	0.8	0.8
354	337	Primary Case	39.6	Accelerated	32	Male	546	45.8	43.05	0.9	42.3	43.6	45.5	-0.3	43.8	45.1	47.1	1.3	42.4	43.5	45.8	0																					0.6	0.8		0.8	0.8
355	338	Primary Case	8.4	Accelerated	20	Male	451	54.6	51.95	5.1																																	0.4	0.4	0.4
356	339	Primary Case	5.73333	Accelerated	19	Male	354	65.8	59.9	5.6																																	0.3
357	339A	Duplicate Case	-1379.37	Accelerated	19	Male	308	61.4	60.1	0.2																																	0.05
358	340	Primary Case	48.5333	Accelerated	37	Male		51.3	46.75	5.5	43	49.1	50.4	-0.9	45.4	50.9	52.8	1.5	44.1	50.3	51.6	0.3	45.5	51.3	53.1	1.8																	0.8	0.8	0.8	0.8	0.9	0.9	0.8
360	342	Primary Case	-1374.7	Accelerated	26	Male	425	52.8	46.5	4.6																																	0.4
361	343	Primary Case	12.9333	Accelerated	21	Male	477	56.6	52.85	2.1	52.1	54.7	57.5	0.9																													0.5	0.5	0.4	0.5
362	344	Primary Case	17.6	Accelerated	20	Female	421	58	51	5.4	49.1	54.2	57.6	-0.4	47.9	52.8	56	-2																									0.5		0.7	0.7	0.8
363	344A	Duplicate Case	15.9667	Accelerated	20	Female	414	64.5	56.8	4.6	54	56.9	60.6	-3.9																													0.3	0.3	0.3	0.4
364	345	Primary Case	5.36667	Accelerated	26	Male	471	47.5	44.75	1.9																																	0.8	0.67	0.67
367	347	Primary Case	14.8333	Accelerated	28	Female	451	49.8	47.35	0.9	45.9	46.8	48.7	-1.1																													0.9		0.8	0.8
368	348	Primary Case	62.9333	Accelerated	26	Female	421	52.4	49.25	4.3	47	51.8	52.6	0.2	47.5	51.6	52.7	0.3	47.9	52	52.8	0.4	47.5	50.3	52.7	0.3	48.2	52.3	53.3	0.9													0.25	0.4	0.5	0.5	0.5	0.5
369	349	Primary Case	27.0667	Accelerated	29	Male	435	54.6	47.65	5.1	43.8	48.8	53.2	-1.4	44.1	48.9	53	-1.6																									0.67	0.67	0.6	0.8	0.8
370	349A	Duplicate Case	16.6667	Accelerated	30	Male	300	62.9	56.45	3.9	56.1	57.7	64.7	1.8																													0.3	0.2	0.2	0.25
373	351	Primary Case	13.0667	Accelerated	24	Male	453	48.2	43.8	4.2	40.4	44.5	46.9	-1.3																													0.8	0.8		0.7
374	352	Primary Case	29.2667	Accelerated	18	Female	499	54.5	50.1	2.4	48.3	50.9	53.8	-0.7																													0.67		0.67	0.6	0.6
375	352A	Duplicate Case	13.4	Accelerated	18	Female	498	54.3	48.95	2.9																																	0.67	0.6	0.6	0.6
376	353	Primary Case	31.6667	Accelerated	36	Female	446	55.4	48.95	2.1																																	0.4				0.4
377	354	Primary Case	40.2667	Accelerated	21	Male	471	52.3	47.55	4.1	44.4	48	51.3	-1																													0.25			0.5			0.6
378	355	Primary Case	42.3333	Accelerated	26	Female	376	53.9	47.3	4.6	44.3	48.5	52.8	-1.1	45.6	49.7	53.9	0	45	49	53.1	-0.8																					0.4	0.33		0.4	0.6	0.7
380	357	Primary Case	8.26667	Accelerated	20	Female	401	52.1	47.75	2.7																																	0.4	0.4	0.4
381	357A	Duplicate Case	4.06667	Accelerated	20	Female	442	50.5	46.1	3																																	0.67	0.6	0.9
382		Primary Case	-1376	Accelerated	23	Male		57.1	53.7	0.6																																	0.6
383	359	Primary Case	23.9	Accelerated	33	Male	421	62.2	56.65	1.7					55.4	57	62.3	0.1																									0.5	0.5	0.4		0.5
384	359A	Duplicate Case	21.8	Accelerated	33	Male	443	56.4	48.9	2.8					48.9	51.1	56.4	0																									0.67		0.5		0.6
386	361	Primary Case	28.0667	Accelerated	30	Male	515	46.4	43.35	1.7					41	42.6	44.9	-1.5																									1	0.8	0.9		1
387	361A	Duplicate Case	25.0333	Accelerated	30	Male	493	47.9	42.8	3.2					40.2	43.7	47.3	-0.6																									0.6	0.7			0.9
389	363	Primary Case	-1376.8	Accelerated	37	Male	455	53.9	48.4	1.4																																	0.67
390	364	Primary Case	7.13333	Accelerated	25	Male	421	52.7	49.25	2.9																																	0.67		0.5
391	364A	Duplicate Case	4.43333	Accelerated	25	Male	464	51.5	47.9	5.6																																	0.8	0.8
392	365	Primary Case	52.2667	Accelerated	31	Male	488	55.9	49.5	1.8	48.6	50.1	56.9	1	50.4	51.3	57.8	1.9	50.1	51.3	56.6	0.7	52	53.6	59.3	3.4																	0.6			0.7	0.7	0.7	0.6
393	365A	Duplicate Case	19	Accelerated	34	Male	445	55.9	51.25	1.1	49.3	51	55.4	-0.5																													0.6		0.6	0.6
394	366	Primary Case	-1377.03	Accelerated	26	Male	442	49.1	46.2	3.4																																	0.67
395	367	Primary Case	35.2333	Accelerated	30	Male	416	64.2	57.15	1.3	54.8	55.9	63.3	-0.9	55.3	56.7	63.4	-0.8	56	57.3	65.6	1.4																					0.33		0.33	0.33	0.33	0.5
396	367A	Duplicate Case	31.5	Accelerated	30	Male	422	62.9	57.15	1.9	53.8	55.9	61.4	-1.5	54.9	56.7	62.9	0	54.9	56.6	62.4	-0.5																					0.5	0.5		0.5	0.5	0.5
397	368	Primary Case	23.8	Accelerated	26	Female	451	55.9	51.9	3.4	46.5	49.7	51.7	-4.2	46.6	49.7	51.3	-4.6																									0.6			0.7	0.7
398	369	Primary Case	3.26667	Accelerated	24	Female	459	50.8	46.4	2.6																																	0.67	0.6
400	371	Primary Case	24.2667	Accelerated	20	Male		52.9	47.1	4.2	42.1	45.7	48.5	-4.4	43.4	46.9	50.3	-2.6																									0.6	0.8	0.7	0.7	0.7
401	372	Primary Case	14.5	Accelerated	26	Male	450	47.9	43.8	2.6	44.1	46.5	48.7	0.8																													0.8		0.8	0.8
402	372A	Duplicate Case	9.93333	Accelerated	27	Male	472	48.6	45.2	2.2	44.1	46.2	48.6	0																													0.8			0.8
403	373	Primary Case	-1377.27	Accelerated	31	Female	447	47.3	45.4	2																																	0.6
406	375	Primary Case	24.6	Accelerated	27	Male	466	55.1	51.8	0.6	52	52.7	56.2	1.1	55.2	56.3	59.1	4																									0.6	0.6	0.6	0.6	0.6
407	375A	Duplicate Case	30.3333	Accelerated	28	Male	546	47.9	44.2	2	45.3	46.7	47.6	-0.3	44	45.9	46.1	-1.8	43.5	46.1	46.6	-1.3																					1	1		1	1	1
408	375 2nd	Duplicate Case	28	Accelerated	29	Male		59.1	55.75	1.1	53.5	55.1	57.1	-2	55.5	57.2	60	0.9	54.8	56.2	59.5	0.4																					0.6	0.5	0.5	0.5	0.5	0.5
409	376	Primary Case	34	Accelerated	27	Male	426	54.2	49.65	3.5	44.8	48.1	49.4	-4.8	45.3	48.9	50.1	-4.1	44.1	47.9	49.2	-5																					0.6	0.4		0.5		0.5
410	376A	Duplicate Case	29.6333	Accelerated	27	Male	394	58.4	57.45	1.7	53.6	54.1	54.7	-3.7	53.7	55.7	56.3	-2.1	52.3	54	54.3	-4.1																					0.2	0.2		0.3		0.3
411	377	Primary Case	0.0333333	Accelerated	24	Male	540	50.4	47.65	2.9																																	0.9
412	378	Primary Case	53.2	Accelerated	28	Male	416	68.1	60.25	2.3	55.3	58.5	64.2	-3.9	56.6	58	61.4	-6.7	57.9	60.9	64.8	-3.3	55.8	55.9	58.6	-9.5																	0.4		0.3	0.5	0.5	0.6	0.7
413	379	Primary Case	24.6333	Accelerated	23	Male	485	47.5	43.7	1.2	41.8	42.5	46.3	-1.2	41.9	43.1	45.5	-2																									0.8		0.9	1	1
415	381	Primary Case	29.3	Accelerated	25	Male	487	49	43.2	3					43.1	43.5	43.5	-5.5																									0.9				1
416	381A	Duplicate Case	-3.03333	Accelerated	28	Male	472	43.3	42	1.8																																	0.8
417	382	Primary Case	10.5	Accelerated	33	Male	434	53.3	48.1	4.6	46.2	52.6	55	1.7																													0.2		0.3
418	383	Primary Case	13.7667	Accelerated	31	Female	401	56.3	53.3	3.6	51.1	54.7	55.8	-0.5																													0.33			0.33
419	384	Primary Case	7.56667	Accelerated	39	Female	442	49.2	43.95	5.5	41.8	47.3	49.1	-0.1																													0.4	0.5		0.2
421	386	Primary Case	-2.13333	Accelerated	29	Male	488	58	53.9	4.8																																	0.2	0.5	0.5
422	387	Primary Case	36.8	Accelerated	36	Male	397	53.2	49.85	2.3	48.6	50.5	53.4	0.2	50.5	52.7	54.8	1.6																									0.4			0.5	0.6
423	387A	Duplicate Case	31.9333	Accelerated	36	Male	465	51.5	47.1	2.8	44.2	47.1	49.9	-1.6	44.4	47.3	50.1	-1.4																									0.6			0.6	0.6
424	388	Primary Case	30.3333	Accelerated	35	Male	555	49.1	44.2	3.4	42.6	46.8	49.4	0.3	43.5	47.6	51.3	2.2																									0.9		0.8	0.9	0.9
425	389	Primary Case	-1379.13	Accelerated	26	Female	444	53.1	48.6	2.2																																	0.67
426	390	Primary Case	52.2333	Accelerated	20	Female	402	52.3	48.95	3.7									49	52.5	54.2	1.9	47.4	50.6	52.4	0.1																	0.3					0.3	0.5
427	390A	Duplicate Case	6.53333	Accelerated	24	Female	434	51	46.6	2.2																																	0.7	0.5	0.8
428	391	Primary Case	8.83333	Accelerated	27	Male	471	50	44.7	2.4	42.4	44.2	48	-2																													0.8	0.8		0.8
429	392	Primary Case	2.83333	Accelerated	31	Male	495	51.4	46.2	2																																	0.9	0.7
430	393	Primary Case	13.6333	Accelerated	48	Female	439	53	51.35	2.1	48.6	50.9	51.6	-1.4																													0.67			0.4
431	394	Primary Case	44.7333	Accelerated	18	Male	465	53.4	49	3	47.2	50	52.4	-1	46.5	49.4	51.6	-1.8	48.3	51.5	53.8	0.4	46.9	50.2	52.3	-1.1																	0.6	0.7	0.6	0.8	0.7	0.7
432	394A	Duplicate Case	47.4667	Accelerated	18	Male	455	49.2	46	3	44.1	47.1	48.9	-0.3	43.8	46.8	48.3	-0.9	44.6	47.8	49.4	0.2	45.3	48.4	50.2	1																	0.9		0.8	0.9	1	0.9
433	395	Primary Case	1.66667	Accelerated	31	Female	416	52.7	48.55	3.1																																	0.6
434	395A	Duplicate Case	-0.766667	Accelerated	31	Female	438	49.6	45.95	3.5																																	0.7
435	396	Primary Case	0.933333	Accelerated	24	Male	436	50.3	46.2	2.2																																	0.67
436	397	Primary Case	3.26667	Accelerated	34	Female	304	49.1	47.3	3.2																																	0.3
437	398	Primary Case	16.8333	Accelerated	27	Female	490	44.7	43.3	1	46.5	47.3	48.8	4.1																													0.8	0.8		1
438	399	Primary Case	34.0667	Accelerated	27	Female	405	45.3	40.8	4.8	39.4	44	47.2	1.9	41.8	46.2	49.5	4.2	40.8	45.4	47.6	2.3																					0.6			0.8	0.9	0.8
439	399A	Duplicate Case	12.3333	Accelerated	30	Female	440	44.5	42	1.4	42.2	43.7	45.1	0.6																													1			1
440	400	Primary Case	21.6	Accelerated	57	Female	396	64	56.75	3.5	53.5	56.2	60.3	-3.7	54.5	58	63.6	-0.4																									0.3		0.3	0.3	0.3
441	401	Primary Case	5.76667	Accelerated	23	Male	500	54.9	50.1	2																																	0.6	0.5	0.5
442	402	Primary Case	43.7667	Accelerated	18	Male	480	48.6	46.2	3	43.8	46.5	47.2	-1.4	44.3	47.1	47.9	-0.7	45.8	48.6	49.3	0.7	43.7	46.2	46.9	-1.7																	0.67		0.6	1	0.9	1	1
443	402A	Duplicate Case	44.2667	Accelerated	19	Male	485	46.8	45.1	1.8	43.9	45.9	46.6	-0.2	43.8	45.7	46.9	0.1	43.5	45.2	46.4	-0.4																					0.8		1	0.9	1	1
444	403	Primary Case	12.3667	Accelerated	19	Female	432	50.3	48.05	3.7	46.6	50	50.3	0																													0.6			0.4
445	404	Primary Case	4.2	Accelerated	29	Female	480	54.7	48.05	3.5																																	0.5
446	405	Primary Case	7.13333	Accelerated	23	Female	408	65.1	57.5	3.6																																	0.3
447	406	Primary Case	12.3333	Accelerated	30	Male	414	58.2	51.6	3																																	0.8	0.6		0.6	0.666667
448	407	Primary Case	-2.73333	Accelerated	27	Male	485	45.5	42.45	0.9																																	1		494
449	408	Primary Case	22.2667	Accelerated	27	Male	521	47.3	42.4	4	41	47.5	49.6	2.3	41.5	46.9	48.6	1.3																									0.7	0.5		0.5	0.5
450	408A	Duplicate Case	16.2667	Accelerated	28	Male	578	45.2	40.6	4.2	40.9	45.6	47.6	2.4																													0.6		0.7	0.7
452	409A	Primary Case	3.26667	Accelerated	18	Female	500	46.5	45	1.2																																	1	1
453	410	Primary Case	9.3	Accelerated	24	Male	409	53.4	48.8	2.2	45.2	47.8	51.3	-2.1																													0.7			0.7
454	411	Primary Case	17.1333	Accelerated	38	Male	354	50.6	45.3	2	44.5	46.4	50.9	0.3	45.3	47	52.8	2.2																									0.4		0.5	0.5	0.5
455	412	Primary Case	15.0667	Accelerated	24	Female	466	49.5	44.9	3.8	43	40.7	49.2	-0.3																													0.7			0.9	0.8
456	412A	Duplicate Case	2.4	Accelerated	25	Female	482	45.4	42.35	1.5																																	1		1	1
457	413	Primary Case	-3.2	Accelerated	20	Male	500	51	44.6	2.2																																	0.7		0.8
459	415	Primary Case	12.1	Accelerated	24	Male	486	47	44.85	1.9	43.6	45.4	46.4	-0.6																													0.67			1
460	416	Primary Case	-4.13333	Accelerated	34	Male	443	67.1	59.95	1.7																																	0.3	0.3
461	416A	Duplicate Case	-1379.2	Accelerated	34	Male	401	66.4	62.9	5																																	0.4
462	417	Primary Case	21.6333	Accelerated	23	Male	430	63.3	58.9	2	59.3	61.7	65.8	2.5	59.9	62.3	66.5	3.2																									0.5			0.4	0.3
463	418	Primary Case	32.2	Accelerated	33	Male	455	47.2	43.9	1.6	42.9	45.1	47.8	0.6	44.3	46	48.3	1.1	42.1	43.7	45.8	-1.4																					0.5		0.6	0.6	0.7	0.8
464	418A	Duplicate Case	27.2	Accelerated	33	Male	367	59	55.5	3.6	53.8	54.3	56.5	-2.5	55.8	57.9	58.2	-0.8																									0.2		0.3	0.125	0.4
465	419	Primary Case	4.26667	Accelerated	28	Male	367	57.4	55.15	0.9																																	0.4
466	420	Primary Case	21.2	Accelerated	25	Female	378	55.4	51.7	2	50.7	52.7	55.1	-0.3																													0.4			0.5	0.5
467	421	Primary Case	26.7	Accelerated	18	Male	443	52.6	49.25	1.7	45.4	46.9	49.9	-2.7	46	48.4	51.1	-1.5																									0.5			0.6	0.6
468	421A	Duplicate Case	29.9	Accelerated	18	Male	468	50.7	48.55	2.7	44.1	46.9	48	-2.7	43.9	46.4	47.6	-3.1																									0.6		0.7	0.7	0.7
469	422	Primary Case	6.43333	Accelerated	23	Male	459	54.1	50.35	4.5	48.4	52.2	53.2	-0.9																													0.33			0.4
470	423	Primary Case	12.0333	Accelerated	19	Male	393	51.8	46.5	3.2	43	46.6	50	-1.8																													0.5	0.4		0.4
471	424	Primary Case	13.9	Accelerated	31	Female	434	46.7	42.95	3.1	40.2	43.7	45.7	-1																													0.7
472	425	Primary Case	38.5	Accelerated	35	Female	358	63.2	59.4	3.6	55.7	61.7	63	-0.2	59	61.2	62	-1.2	61.6	63.9	65.2	2																					0.25			0.2	0.2	0.2
473	426	Primary Case	3.73333	Accelerated	28	Male	378	66.4	59.35	1.9																																	0.5	0.5
474	427	Primary Case		Accelerated	18	Male	472	50.7	45.2	2.6																																	0.8
475	428	Primary Case	26.1333	Accelerated	27	Male	490	49.8	45.8	1					45.2	46.1	48.8	-1																									0.5				0.5
476	428A	Duplicate Case	25.8667	Accelerated	27	Male	476	54.3	48.65	2.1					46.1	47.9	50.9	-3.4																									0.5				0.5
477	429	Primary Case	1.03333	Accelerated	41	Female	495	64.5	59.45	1.1																																	0.2
478	430	Primary Case	31.4333	Accelerated	27	Male	464	51.3	45.35	3.3	45.1	48.2	51.4	0.1	43.1	45.8	48.7	-2.6																									0.6			0.9	0.9
479	431	Primary Case	-8.66667	Accelerated	23	Male	459	56.6	50.45	1.5																																	0.4
480	432	Primary Case	28.2667	Accelerated	19	Female	399	57.1	54	0.6	58	61.5	64.4	7.3	60	63.2	63.6	6.5																									0.5		0.3	0.4	0.3
481	432A	Duplicate Case	27.1	Accelerated	19	Female	415	56.9	51.9	3.8	57.2	58.4	65.2	8.3	51.6	55.9	60.2	3.3																									0.5		0.7	0.8	0.5
482	433	Primary Case	-1381.2	Accelerated	25	Male	462	46.8	43.4	2.6																																	0.7
483	434	Primary Case	11.1	Accelerated	31	Female	424	53.7	46.95	3.1	44.5	48	53.6	-0.1																													0.5		0.6	0.7
484	435	Primary Case	-1386.73	Accelerated	41	Female	429	50.7	46.8	3.6																																	0.5
485	436	Primary Case	0.766667	Accelerated	31	Male	530	51.5	48.5	1.6	47.2	49.9	50.6	-0.9																													0.6	0.4		0.3
486	436A	Duplicate Case	-1400.73	Accelerated	32	Male	543	48	45.45	1.9																																	0.6
487	437	Primary Case	9.7	Accelerated	25	Male	465	56.7	54.65	3.3																																	0.5		0.4	0.3
488	437A	Duplicate Case	8.26667	Accelerated	26	Male	499	51.6	48.8	4																																	0.5		0.6
491	439	Primary Case	-1378.13	Accelerated	26	Male	492	53.2	47.55	3.7																																	0.6
492	439A	Duplicate Case	-1387.67	Accelerated	26	Male	494	50.4	45.7	4																																	0.7
493	440	Primary Case	-1387.53	Accelerated	21	Female	407	56.4	52.25	3.3																																	0.6
494	441	Primary Case	41.7667	Accelerated	23	Male	386	54.7	53.35	1.9	50.5	53	53.8	-0.9					49.5	50.5	51.2	-3.5																					0.4			0.4		0.5
496	443	Primary Case	24.8333	Accelerated	29	Female	430	54.7	48.2	4.6	45.8	49.5	54.7	0	46.4	50.6	55.5	0.8																									0.5	0.5	0.5	0.5	0.5
497	443A	Duplicate Case	18.5667	Accelerated	30	Female	426	54.6	48.5	4	45.6	49.3	54.1	-0.5	45.8	48.8	54.4	-0.2																									0.5			0.5	0.5
498	444	Primary Case	10.2667	Accelerated	37	Female	288	64.9	61.15	1.3																																	0.2	0.1
500	446	Primary Case	-1387.9	Accelerated	38	Male	520	46.7	42.1	3.8																																	0.7
501	447	Primary Case	29.8667	Accelerated	30	Male	456	53.3	50	0.6	49.1	49.8	52.3	-1	51.6	52.7	55.3	2																									0.2		0.2		0.3
502	448	Primary Case	12.1333	Accelerated	52	Female	468	56	48.15	3.3	45.2	48.7	53.8	-2.2																													0.6		0.5	0.5
503	449	Primary Case	-1389.77	Accelerated	23	Male	446	53.6	48.85	2.3																																	0.6
505	451	Primary Case	22.1667	Accelerated	25	Female	515	50.7	45.5	1.8	44.9	46.7	51.3	0.6	44	45.8	50.2	-0.5																									0.7		0.8	0.8	0.8
506	451A	Duplicate Case	8.16667	Accelerated	26	Female	532	51.7	48.45	0.9	44.9	45.6	48.3	-3.4																													1			1
507	452	Primary Case	2.93333	Accelerated	46	Male	435	52.3	46.95	0.5																																	0.3		0.5
508	453	Primary Case	12.3667	Accelerated	48	Male	394	61.2	54.25	2.7	51.3	52.8	57.3	-3.9																													0.7			0.8			1
509	454	Primary Case	40.9	Accelerated	24	Female	486	54.4	49.15	2.9					48	51.7	55.5	1.1	46.8	50.4	53.9	-0.5																					0.4		0.5		0.7	0.6
510	454A	Duplicate Case	7.63333	Accelerated	26	Female	475	52.8	46.6	3.4																																	0.6	0.8
511	455	Primary Case	13.3667	Accelerated	46	Female	519	52.8	48.05	4.1	44.6	48	49.5	-3.3																													0.7			0.5
512	456	Primary Case	10.0333	Accelerated	25	Male	493	46.3	43.9	1.4	42.9	44.4	45.7	-0.6																													0.8	0.8		0.9
513	457	Primary Case	-6.63333	Accelerated	28	Male	489	55.9	51.45	7.3																																	0.5	0.4
514	458	Primary Case	30.2667	Accelerated	31	Male		65.4	58.95	9.7	50.7	52.9	54.5	-10.9																													0.5
515	459	Primary Case	31.9667	Accelerated	39	Male	470	43.9	42.7	1	41	41.7	42.6	-1.3					40.4	41.1	41.7	-2.2																					0.6			0.6		0.9
516	460	Primary Case	2.13333	Accelerated	27	Male	424	50.8	44.7	2.8																																	0.8	0.9
517	460A	Duplicate Case	-1389.23	Accelerated	27	Male	450	47.9	43.75	0.7																																	0.8
521	463	Primary Case	5	Accelerated	27	Female	289	51.7	49.05	2.1																																	0.125		0.166667
522	464	Primary Case	12.3	Accelerated	30	Male	333	60.6	57.75	4.5																																	0.125		0.125
523	466	Primary Case	-1.4	Accelerated	18	Male	427	61.7	57.15	0.7																																	0.125
524	469	Primary Case	10.5	Accelerated	25	Female	499	50.7	46.3	3.8	43.8	47.5	49.3	-1.4																													0.6	0.8		0.9
525	470	Primary Case	17.2667	Accelerated	24	Male	454	50.8	44.85	3.7	44.7	49.8	53.1	2.3																													0.6		0.6	0.7
526	470A	Duplicate Case	15.2667	Accelerated	24	Male	388	68.4	60.55	3.1	58.5	60.6	65.7	-2.7																													0.2	0.2		0.25
527	471	Primary Case	42.9333	Accelerated	18	Female	463	46.4	42.25	1.9	41.3	43.2	46.4	0	42.3	43.6	47.2	0.8	42.4	44	47.6	1.2	42.4	44.1	47.5	1.1																	0.7	0.8	0.7	0.7	0.8	0.8	0.8
528	471A	Duplicate Case	5.43333	Accelerated	21	Female	466	49.8	47.15	1.9																																	0.7	0.6	1
529	472	Primary Case	8.46667	Accelerated	30	Female	434	50.6	47.2	2.8																																	0.4	0.4	0.5
530	474	Primary Case	2	Accelerated	41	Female	419	57.9	52.3	2																																	0.6	0.5
531	476	Primary Case	18.5333	Accelerated	27	Male		46.1	41.3	1.6	40.8	42.5	46.7	0.6																													1	1	1	1
532	477	Primary Case	10	Accelerated	28	Male		52	47.85	3.9	47.8	51.4	53.7	1.7																													0.6			0.7
533	477	Duplicate Case	-1409.43	Accelerated	29	Male	445	55.9	52.3	4.6																																	0.8
534	478	Primary Case	13.7333	Accelerated	28	Male	413	55.5	49.6	5	46.5	51.3	54.7	-0.8																													0.9	0.7		0.7
535	479	Primary Case	-1396.07	Accelerated	24	Male	386	50.9	46.6	3.8																																	0.8
536	480	Primary Case	13	Accelerated	25	Female	481	48	45.8	0.6																																	1	0.9	0.9
537	480	Duplicate Case	-1406.3	Accelerated	26	Female	480	47.8	45.45	0.7																																	1
538	481	Primary Case	11.0333	Accelerated	28	Female		45.9	44.8	1.2	43.1	44.9	45.5	-0.4																													0.8	0.8		0.9
539	483	Primary Case	13.7	Accelerated	28	Male	413	51	45.8	3.6	47.2	51.1	53.6	2.6																													0.7	0.7		0.8
540	484	Primary Case	-1397	Accelerated	27	Male	408	66.4	64.8	1																																	0.5		1
541	485	Primary Case	5.7	Accelerated	47	Female		49.2	47	2.2																																	0.7	0.8	0.8
542	486	Primary Case		Accelerated	20	Female		52	46.35	4.3																																	0.6	0.4
543	487	Primary Case	-1396.43	Accelerated	32	Male		46.5	41.95	0.9																																	0.9	0.9
544	487	Duplicate Case	-1396.43	Accelerated	32	Male		47.4	43.15	2.5																																	0.9	0.9
547	490	Primary Case	6.16667	Accelerated	27	Male	505	55.1	49.1	1.8																																	0.7		0.6
549	493	Primary Case	5.7	Accelerated	22	Male	453	52.4	47.6	3																																	1		0.9
550	494	Primary Case	20.0333	Accelerated	45	Male	396	43.2	38.8	0.8	35.3	37.3	38.9	-4.3																													0.7	0.5	0.5	0.6
551	495	Primary Case	2.13333	Accelerated	23	Male	475	50.3	47	3.8																																	0.7	0.6
552	496	Primary Case	19.6	Accelerated	19	Female	520	55.1	48.9	3.6	44.9	48.9	52.7	-2.4	43.1	46.5	49.2	-5.9																									0.7	0.7		0.7	0.7
553	496A	Duplicate Case	12.8667	Accelerated	20	Female	527	55.7	48.65	4.5	44.9	49.4	54	-1.7																													0.8	0.6		0.6
554	497	Primary Case	14.3333	Accelerated	37	Male	450	46.6	43.6	2.4	40.3	42.1	44.2	-2.4																													0.7			0.5
555	498	Primary Case	-1403.17	Accelerated	20	Female	493	53.9	50.65	1.9																																	0.5
558	500	Primary Case	1.26667	Accelerated	23	Female		52.2	47.55	3.9	44.8	47.5	49.7	-2.5																													0.7		0.5	0.7
560	503	Primary Case	8.06667	Accelerated	25	Male	381	51.5	46.4	1.6																																	1		0.8
561	503A	Duplicate Case	-1408.2	Accelerated	25	Male	374	58.5	53.6	1.6																																	0.5
566	507	Primary Case	-1410.37	Accelerated	25	Male		47.1	43.5	1.2																																	0.7
572	511	Primary Case	-1392.33	Accelerated	33	Male	416	47.6	46.4	0.6																																	0.9
573	511A	Duplicate Case	-1392.33	Accelerated	33	Male	396	50.4	48.2	0.8																																	0.6
574	512	Primary Case	-1400.2	Accelerated	19	Male	488	45.6	42.8	1.6																																	1
575	513	Primary Case	-1.6	Accelerated	32	Female	437	51.8	47.9	2.6																																	1		0.9
576	514	Primary Case	14.7333	Accelerated	19	Male	464	55.7	49.5	2.4	47.8	50	54.4	-1.3																													0.5
577	514A	Duplicate Case	12.5333	Accelerated	19	Male	438	57.2	50.4	2.2	50.1	52.2	56.8	-0.4																													0.2
579	516	Primary Case	6.23333	Accelerated	35	Male	572	50.4	47	5.2																																	0.7	0.3	0.25
580	517	Primary Case	-0.933333	Accelerated	34	Male		50.3	48.1	3.6																																	0.4	0.6
581	519	Primary Case	14.2	Accelerated	20	Male	525	50.5	45.05	1.3	53.6	54.1	59.4	8.9																													0.3		0.4	0.6
582	519A	Duplicate Case	8.8	Accelerated	20	Male	522	46.2	41.35	0.3	45.1	45.3	51.1	4.9																													0.5	0.7	0.7	0.9
587	522	Primary Case	-1405.73	Accelerated	32	Male	470	53.4	48.15	0.7																																	0.8		0.8
588	522A	Duplicate Case	-1414.6	Accelerated	34	Male	398	61.3	59.45	0.9																																	0.3
589	523	Primary Case	24.2667	Accelerated	29	Female	482	71.2	65.1	4.8	64.3	66.1	66.5	-4.7	57.3	57.9	61.2	-10																									0.3		0.25	0.25	0.2
590	523A	Duplicate Case	13.6333	Accelerated	30	Female	486	48.2	45.4	3	42.9	45.9	47.3	-0.9																													0.6			0.6
591	524	Primary Case	8.73333	Accelerated	27	Male		52.2	46.7	3.2	43.3	45.9	49	-3.2																													0.5	0.5	0.9	0.8
592	524A	Duplicate Case	-1416	Accelerated	28	Male		62	57.45	0.9																																	0.6	0.3
597	529	Primary Case	-1400.73	Accelerated	32	Female	387	48.6	45.3	0.6																																	0.5
598	530	Primary Case	12.7	Accelerated	22	Male	418	47.3	44.35	3.5	42.5	46.3	47.6	0.3																													0.6		0.7	0.8
599	530A	Duplicate Case	6.06667	Accelerated	23	Male	450	47.8	46.65	1.7																																	0.7	0.7	0.8
601	532	Primary Case	-1.46667	Accelerated	25	Female	501	51.3	49.05	2.3																																	0.8
602	533	Primary Case	15.5333	Accelerated	24	Female	407	56.6	49.65	6.1	45.9	50.7	54.7	-1.9																													0.5		0.5	0.5
603	534	Primary Case	14.5667	Accelerated	30	Male	504	48.1	43.4	1.8																																	0.6			0.6
604	535	Primary Case	3.86667	Accelerated	19	Female	417	52.3	48.65	1.5																																	0.7
607	538	Primary Case	40	Accelerated	19	Female	434	51.5	48.45	2.7	45.3	48.6	50.2	-1.3	45.3	48.2	49.7	-1.8	46.5	49.8	51.1	-0.4																					0.8		0.9			0.8
608	539	Primary Case	-1.83333	Accelerated	29	Male	330	67.3	61.8	4.6																																	0.6
609	539A	Duplicate Case	0.0333333	Accelerated	30	Male	400	66.5	62.3	5.4																																	0.6
610	540	Primary Case	3.13333	Accelerated	27	Female	431	55.4	51.4	2.2																																	0.3	0.25
611	541	Primary Case	-1408.53	Accelerated	25	Female	457	45.5	43.7	1																																	0.9
612	542	Primary Case	-1409.7	Accelerated	18	Male	453	53.3	47.4	3.6																																	0.5
613	543	Primary Case	26.0667	Accelerated	33	Female	455	53.7	47.1	0.8	49.6	49.8	56.4	2.7	47.7	48.8	55.3	1.6																									0.7		0.6	0.6	0.7
614	543A	Duplicate Case	13.0667	Accelerated	33	Female	462	46.5	46.5	0	45.3	48.6	53.2	6.7																													0.6	0.7	0.7	0.7
616	545	Primary Case	4.8	Accelerated	27	Male	420	69.2	64.2	3																																	0.3		0.05
617	545A	Duplicate Case	1.53333	Accelerated	27	Male	480	50.7	47.9	2																																	0.5
619	546A	Primary Case	1.33333	Accelerated	18	Male	467	60.3	54.2	1.6																																	0.7
620	547	Primary Case	-1409.47	Accelerated	46	Male	492	41.2	38	4.6																																	0.6
621	548	Primary Case	11.4667	Accelerated	36	Female	438	58.2	52.55	4.1	50.1	54	58	-0.2																													0.3
624	550	Primary Case	25.2	Accelerated	20	Male	345	58.9	53.95	4.3	50.1	53.9	57.3	-1.6	52.2	56.1	61.1	2.2																									0.3		0.3	0.4	0.4
626	551A	Primary Case	22.0333	Accelerated	18	Male	489	52.4	47.65	2.7	46.4	48.3	51.5	-0.9	44.8	47	49.9	-2.5																									0.7	0.7		0.6	0.6
627	552	Primary Case	4	Accelerated	50	Female	361	58.5	53.5	3.4																																	0.1
628	553	Primary Case	14	Accelerated	23	Male	392	54.5	48.5	1.8	48.3	51.6	54.3	-0.2																													0.5	0.6	0.5	0.4
630	554A	Primary Case	19.3667	Accelerated	18	Male	429	58	52.75	3.9	51.9	53.2	58.2	0.2																													0.5	0.5	0.5	0.5
631	555	Primary Case	6.03333	Accelerated	24	Female	520	51.2	46.3	5.4																																	0.6		0.6
633	557	Primary Case	5.83333	Accelerated	33	Male	424	48.8	43.35	2.5																																	0.7
634	558	Primary Case	20.6333	Accelerated	21	Male	521	51.6	47.6	4.8	45.7	50.6	52.4	0.8	42.8	47.3	48.8	-2.8																									0.9			0.9	0.9
639	562	Primary Case	20.1667	Accelerated	23	Male	445	50.3	45.15	4.9	42.3	47.1	50.2	-0.1	41.2	46	48.9	-1.4																									0.6		0.6	0.8	0.9
640	563	Primary Case	19.8333	Accelerated	28	Female	446	52.3	48.45	2.9	44.7	47.9	49.6	-2.7																													0.5
641	564	Primary Case	22.9	Accelerated	25	Female	422	49.9	46.95	3.1	44.6	47.7	48.9	-1	44.7	47.7	49	-0.9																									0.7
642	565	Primary Case	12.0333	Accelerated	20	Male		45.1	41.4	1.6	42.6	44.2	47.7	2.6																													0.1			0.2
643	565A	Duplicate Case	-1412.63	Accelerated	22	Male	493	49	44.35	1.9																																	0.25
647	568	Primary Case	18.6667	Accelerated	24	Male	454	49	45.35	1.5	42.6	43.9	46.3	-2.7	42.3	43.8	47	-2																									0.8	0.8	0.9	1	1
648	569	Primary Case	19	Accelerated	30	Male	421	55.7	49.35	3.9	47.3	50.9	55.2	-0.5	46	49	52.8	-2.9																									0.6	0.4		0.5	0.5
649	570	Primary Case	19.3667	Accelerated	32	Female	360	62.7	55.4	4.4	51.9	55.4	59.1	-3.6	53.5	57.8	63.6	0.9																									0.3		0.3	0.25	0.3
653	573	Primary Case	-1416.03	Accelerated	22	Male	401	56.6	53.55	3.7																																	0.5
654	573A	Duplicate Case	-1417.4	Accelerated	22	Male	436	50	47.5	2.4																																	0.7
655	574	Primary Case	13.3333	Accelerated	32	Female	455	55.1	50.8	4.8	46	50.5	52	-3.1																													0.5		0.5
656	574A	Duplicate Case	12.2667	Accelerated	32	Female	405	56.1	54.3	2.6	49.4	51.5	52.2	-3.9																													0.3		0.3
657	575	Primary Case	15.1667	Accelerated	18	Male	453	53	49.15	2.5	47.1	48.7	50.6	-2.4																													0.5			0.9
658	575A	Duplicate Case	14.2333	Accelerated	18	Male	458	48.5	46.05	1.3	44	46.1	47.1	-1.4																													0.8			0.8
659	576	Primary Case	13.5667	Accelerated	20	Male	444	59.3	52.4	2.8	51.7	55	61	1.7																													0.7			0.6
660	576A	Duplicate Case	12.5333	Accelerated	20	Male	414	68.3	59	5.2	53.6	58.4	63.6	-4.7																													0.5			0.3
663	578	Primary Case	16.6667	Accelerated	20	Female	420	51.3	46.65	3.1	44.5	47.2	50.8	-0.5																													0.7		0.6	0.6
664	578A	Duplicate Case	14.3333	Accelerated	20	Female	482	47.6	44.9	1.2	42.4	44.1	46.8	-0.8																													0.9	0.9		0.9
665	579	Primary Case	19.9	Accelerated	18	Male	481	48.1	43.8	2.2	43.7	46.8	47.9	-0.2	42.2	44.3	46.1	-2																									0.7			0.7	0.8
666	580	Primary Case	13.1	Accelerated	30	Female		48.7	46.1	3	45.1	48	49.3	0.6																													0.125		0.3
667	581	Primary Case	14.6	Accelerated	27	Female	486	52	48.15	2.3	46.8	49.5	51.9	-0.1																													0.7
668	582	Primary Case	18.9	Accelerated	18	Male	498	47.8	43.55	2.5	42	44.7	47.5	-0.3	42	44.7	47.9	0.1																									0.8		0.9	0.9	1
669	583	Primary Case	-1415.9	Accelerated	31	Male	403	57.5	52	6.8	48.2	54.2	56.6	-0.9																													0.5	0.5		0.6
670	583A	Duplicate Case	-1417.57	Accelerated	31	Male	412	60.2	54.05	9.5	48.8	57	59.5	-0.7																													0.5	0.5		0.7
671	584	Primary Case	-1416.37	Accelerated	18	Female	464	47.9	43.5	3.4																																	0.8
672	585	Primary Case	14.1	Accelerated	23	Male	439	53.1	46.55	3.1	46	48.9	54.1	1																													0.6			0.7
673	586	Primary Case	3.4	Accelerated	24	Male	452	53.4	49.35	2.3																																	0.6	0.7
674	587	Primary Case	18.6	Accelerated	20	Female	498	45.5	42.85	2.7	42.1	45	46.5	1	44	47.1	48.5	3																									0.6		0.6	0.6
675	588	Primary Case	16.5333	Accelerated	29	Male	500	49.4	47.3	2.4	46.2	48.7	49.2	-0.2																													0.6	0.7	0.8
678	590	Primary Case	10.3333	Accelerated	23	Female	501	50.8	48.75	2.7	47.7	49.6	50.3	-0.5																													0.5			0.3
679	590A	Duplicate Case	8.73333	Accelerated	23	Female	504	50.2	48.55	2.1	47.1	49.1	49.5	-0.7																													0.6			0.5
680	591	Primary Case	5.46667	Accelerated	30	Female	450	46.9	46.05	0.9																																	1	1	1
681	591A	Duplicate Case	4.76667	Accelerated	31	Female	412	50.6	46.45	3.9																																	0.8		0.6
682	592	Primary Case	5.36667	Accelerated	24	Female	429	52.3	46.95	1.5																																	0.5	0.4	0.5
683	593	Primary Case	-1416.47	Accelerated	18	Male	515	46.8	44.3	2																																	0.8
684	594	Primary Case	15.9667	Accelerated	23	Female	468	55.5	51.35	3.5	49	52.1	54	-1.5																													0.6	0.4	0.5	0.6
685	594A	Duplicate Case	12.8	Accelerated	23	Female	497	53.1	49.05	4.7	44.8	48.7	49.7	-3.4																													0.7	0.7		0.7
687	595A	Primary Case	5.13333	Accelerated	18	Male	473	49.3	47.45	2.3																																	0.8		0.9
688	596	Primary Case	-1418.03	Accelerated	28	Male	440	53.4	50.95	1.1																																	0.6
689	597	Primary Case	8.63333	Accelerated	27	Female	412	52.9	48.3	3																																	0.6	0.6	0.6
692	600	Primary Case	-1417.8	Accelerated	28	Male	412	53.1	47.6	2.8																																	0.3
693	601	Primary Case	13.5333	Accelerated	26	Male	378	67.7	63.35	3.7	62	64.3	67	-0.7																													0.25
694	602	Primary Case	12.3667	Accelerated	26	Male	469	48.1	46.85	2.3	47.7	50	50.4	2.3																													0.5			0.5
695	602A	Duplicate Case	8.36667	Accelerated	26	Male	482	50.2	47.8	4																																	0.4		0.5
696	603	Primary Case	14.5667	Accelerated	21	Female	449	57.7	51.1	3.6																																	0.5	0.5	0.4	0.4
699	606	Primary Case	-1417.07	Accelerated	22	Female	399	61.7	57.25	3.9																																	0.3
700	607	Primary Case	-1411.33	Accelerated	34	Male		48.5	45.4	4.6																																	0.7
707	612	Primary Case	18.7667	Accelerated	22	Male	439	62.3	55.15	5.5	51.6	56.7	61.9	-0.4	51.5	55.7	59.3	-3																									0.3	0.3	0.7	0.7
708	613	Primary Case	-1422.77	Accelerated	33	Male		48.4	45.65	2.9																																	1
709	614	Primary Case	12.1333	Accelerated	29	Male		46.9	42.6	1.4	42.4	43.8	48.3	1.4																													0.8		1	1
710	614A	Duplicate Case	7.7	Accelerated	29	Male	464	49.3	44.55	2.5																																	0.9		0.8
713	616	Primary Case	8.7	Accelerated	19	Male	473	50.4	45.4	2																																	1	1	0.9
714	616A	Duplicate Case	1	Accelerated	20	Male	461	51.8	46.7	4																																	0.6
715	617	Primary Case	6.76667	Accelerated	25	Female	436	59.9	53.55	4.7																																	0.5	0.6
716	618	Primary Case	6.53333	Accelerated	27	Female	485	43.3	40.75	0.9																																	0.7	0.7	0.7
717	619	Primary Case	5.13333	Accelerated	26	Male	437	53.4	49	1.6																																	0.7		0.7
721	622	Primary Case	-1424.4	Accelerated	29	Male	456	53.2	47.3	4.4																																	0.6
722	623	Primary Case	18.6333	Accelerated	18	Female	414	58.2	53.7	2	50.8	52.9	56.6	-1.6	50.4	53.7	57.5	-0.7																									0.25		0.4	0.4
723	623A	Duplicate Case	17.1333	Accelerated	18	Female	450	53.5	49.05	2.9	46.1	48.8	51.7	-1.8	47.2	50.1	53.4	-0.1																									0.4		0.5	0.5
724	624	Primary Case	-1417.43	Accelerated	20	Male	507	53.3	48.45	2.5																																	0.5
725	625	Primary Case	6.73333	Accelerated	36	Female	455	54.8	50	1.2																																	0.5		0.6
726	626	Primary Case	18.3	Accelerated	22	Male	483	64	59.6	4.2	44.9	47.2	48.5	-15.5	57	60.7	62.6	-1.4																									0.5	0.4		0.4	0.4
727	627	Primary Case	14.3333	Accelerated	26	Female	474	54.5	47.75	3.1	47	50.2	55.2	0.7																													0.7		0.7	0.8
728	627A	Duplicate Case	11.9	Accelerated	26	Female	357	68.4	59.8	5	56.2	59.8	63.6	-4.8																													0.3	0.3	0.3	0.4
729	628	Primary Case	16.8	Accelerated	19	Male	479	53.9	47.9	2.6	43.1	45.1	49.3	-4.6																													0.6	0.7	0.7	0.7
730	629	Primary Case	-1424.63	Accelerated	24	Female	481	49.9	48.3	2																																	0.3
731	630	Primary Case	10.2667	Accelerated	18	Female	428	61.9	56.3	3.8	53.8	56.5	59.7	-2.2																													0.4			0.4
732	631	Primary Case	4.63333	Accelerated	27	Male	417	48.2	43.6	2.6																																	0.6	0.6
733	632	Primary Case	6.43333	Accelerated	22	Male	448	56.7	54.85	1.7																																	0.3
734	632A	Duplicate Case	-1433.67	Accelerated	23	Male	505	51.2	47.35	3.7																																	0.6
735	633	Primary Case	6.53333	Accelerated	29	Male	453	45.5	43.8	1.2																																	1
738	635	Primary Case	-1428.6	Accelerated	21	Male	495	50	47.1	0.8																																	0.5
739	636	Primary Case	16.3667	Accelerated	20	Male	523	50.2	47.2	3.8	45	47.4	48.9	-1.3																													0.4		0.4	0.5
740	636A	Duplicate Case	3.26667	Accelerated	21	Male	529	52.3	49	2.6																																	0.5
741	637	Primary Case	3.8	Accelerated	26	Male	442	62.2	56.05	2.7																																	0.5	0.5
742	637A	Duplicate Case		Accelerated	26	Male	416	56.9	52.1	1.8																																	0.5
743	638	Primary Case	-1430.4	Accelerated	26	Male	390	69.3	63.1	3.8																																	0.2
744	639	Primary Case	4.73333	Accelerated	20	Male	486	55.7	50.625	3.05																																	0.5	0.5	0.5
749	642	Primary Case	3.96667	Accelerated	25	Male	472	53.3	50.1	3.2																																	0.8	0.6
750	643	Primary Case	5.83333	Accelerated	20	Male	409	59.4	55.5	3																																	0.4	0.5
751	644	Primary Case	18.5333	Accelerated	18	Male	512	46	42.55	2.3	42.2	44.6	46.6	0.6	41.4	43.7	45.9	-0.1																									0.8		0.8	0.8	1
752	645	Primary Case	7.53333	Accelerated	18	Male	461	54	47.8	2																																	0.8	0.8	0.8
753	645A	Duplicate Case	3.8	Accelerated	18	Male	466	48.9	43.85	2.1																																	0.8	0.9
754	646	Primary Case	-1426.73	Accelerated	22	Male	504	53.1	47.25	4.7																																	0.6	0.4
757	649	Primary Case	7.46667	Accelerated	22	Male	428	55.8	50.8	4.2																																	0.4		0.4
[truncated: 27 more columns]
